# Supplementary material for: Prognostic Role of M6A-Associated Immune Genes and Cluster-Related Tumor Microenvironment Analysis: A Multi-Omics Practice in Stomach Adenocarcinoma
Source: Front Cell Dev Biol. 2022 Jun 24;10:935135. doi: 10.3389/fcell.2022.935135 (PMC9291731; doi:10.3389/fcell.2022.935135)
Supplement: Supplementary file 3 [file DataSheet2.ZIP]

Archive with 5 entries (4 files):
- Supplementary file/
- Supplementary file/Supplementary file 2.txt
- Supplementary file/Supplementary file 3.txt
- Supplementary file/Supplementary file 1.txt
- Supplementary file/Supplementary file 4.txt
