# Supplementary material for: Prognostic Role of M6A-Associated Immune Genes and Cluster-Related Tumor Microenvironment Analysis: A Multi-Omics Practice in Stomach Adenocarcinoma
Source: Front Cell Dev Biol. 2022 Jun 24;10:935135. doi: 10.3389/fcell.2022.935135 (PMC9291731; doi:10.3389/fcell.2022.935135)
Supplement: Supplementary file 3 [file DataSheet2.ZIP › Supplementary file/Supplementary file 2.txt]

id	futime	fustat	RANGAP1	GOPC	PAEP	RAB19	NHLRC3	FZD6	IDE	riskScore	risk
TCGA-R5-A7O7	3.80547945205479	0	21.4703066	8.0618549	2.8985441	3.082293	6.255807	6.0901206	6.3661898	1.06798194828375	high
TCGA-IN-A6RI	1.53150684931507	0	18.72347641	7.15741815	6.14902622	4.18517081	7.72554905	8.82669537	7.36460356	0.788219833547472	low
TCGA-CG-4443	2.4986301369863	0	13.8049736	7.3022507	1.7545479	2.5527629	5.4481033	1.9579942	11.1180683	0.891653969215197	low
TCGA-R5-A7ZE	1.51780821917808	1	24.559730271	4.940127974	2.704856755	3.074205969	3.881759957	10.829143174	10.594098726	0.506800888636752	low
TCGA-SW-A7EA	1.58630136986301	0	15.3827819	4.82418	2.3013812	3.6242205	5.4309975	11.9962136	6.3938436	1.03918578623908	high
TCGA-HU-A4H2	1.07945205479452	0	30.54289617	7.06128171	1.74287349	2.77005989	4.65218852	5.77399021	7.86810066	0.544329747470338	low
TCGA-BR-7704	2.93698630136986	0	30.62477425	8.393638553	1.785708173	1.959345307	6.297572101	2.899033766	3.86664048	0.852157699436442	low
TCGA-VQ-A91V	3.55342465753425	0	15.37635874	10.24479151	1.75014034	5.31364085	5.58053302	8.48824969	15.68225355	0.687217237470482	low
TCGA-D7-A6EX	0.942465753424658	0	18.420713	8.090819	1.827772	2.04388	5.914906	20.111298	9.511088	1.49330360733203	high
TCGA-CG-5722	0.0821917808219178	0	14.1649905	5.143254	1.699993	3.8260196	3.5844061	10.3003678	5.6287295	1.67784421623567	high
TCGA-VQ-A8E2	3.61369863013699	0	24.863983	8.598289	2.23457	4.494417	5.778775	7.51321	9.278159	0.625510093091947	low
TCGA-D7-8579	1.74246575342466	0	13.853801	7.314196	1.707018	6.423801	4.791804	7.065163	8.372635	1.00281132939412	low
TCGA-VQ-A8DT	4.06575342465753	0	17.5343738	6.5734643	1.7758824	3.9290277	6.7419984	9.1065752	7.9772001	0.716803066861469	low
TCGA-VQ-A91D	0.975342465753425	1	23.61857944	8.13377989	1.97575043	3.58216415	6.28346387	5.16771423	7.94118417	0.68440920982596	low
TCGA-VQ-A8DV	1.1041095890411	1	16.312808088	10.086064744	1.825203034	1.878675254	8.026443332	6.052610219	9.203470738	1.2302810420154	high
TCGA-D7-8574	1.43287671232877	0	10.799688	7.855891	1.778346	5.632419	6.696304	4.497525	7.532267	1.07869684829541	high
TCGA-FP-8210	0.419178082191781	1	11.292579	8.022454	1.720477	3.057536	5.350461	7.145326	7.98571	1.92381122391618	high
TCGA-BR-7196	1.82465753424658	0	17.841938	8.493218	1.702368	2.23927	4.750849	9.929329	8.75386	1.68770652193144	high
TCGA-RD-A8N6	0.745205479452055	1	17.166725	11.6956601	2.5410899	2.1551119	8.9162395	6.2144493	8.1948233	1.52867892647884	high
TCGA-HU-A4GJ	1.78082191780822	0	15.1383809	9.3868789	1.7894543	2.8323693	6.1782241	5.0211395	9.1977157	1.41706587144441	high
TCGA-VQ-AA6D	1.42739726027397	0	38.8942766	13.6100492	2.2493437	10.7382199	9.5370328	11.8646012	11.0641619	0.143290455889995	low
TCGA-D7-8578	1.76164383561644	0	9.346228	9.167316	1.981474	7.015782	5.207484	8.121817	7.805305	1.83664188427657	high
TCGA-VQ-A8PP	1.95068493150685	1	17.4685121	10.7789752	1.7908922	4.774351	9.9178567	26.8100265	11.0958432	0.895289676659056	low
TCGA-VQ-A8PM	0.156164383561644	1	13.5935074	8.7345212	2.2291224	3.4385295	5.7076789	6.7240364	8.5951957	1.60524308158494	high
TCGA-HU-A4GF	2.15068493150685	0	27.4342364	8.2728919	1.7452928	4.6851735	4.8612815	9.1252211	9.6490408	0.565058466675399	low
TCGA-BR-8485	0.767123287671233	0	24.3910821	11.7836496	1.7228133	2.8545741	6.1614765	7.5052391	8.3467107	1.48164832045539	high
TCGA-HU-A4H8	0.73972602739726	0	14.9627139	9.18584434	1.68501334	8.28219057	8.45695438	13.95068156	13.42816843	0.353549027010241	low
TCGA-VQ-A91S	2.73972602739726	0	23.8179276	12.0595541	1.7164896	3.1467353	7.4866159	13.4951456	11.2856402	1.00641847715288	low
TCGA-D7-6527	0.854794520547945	1	15.488664	6.927054	1.884974	1.671368	4.455932	3.977664	5.336261	2.12138075964833	high
TCGA-RD-A8N1	9.64109589041096	0	18.0332076	9.9078928	1.6850133	3.064053	8.1089639	8.4287228	8.3210945	1.06975376479539	high
TCGA-BR-8297	0.616438356164384	0	11.106739	7.055179	1.685013	2.793343	4.155264	8.778049	9.936629	1.71996781238707	high
TCGA-CG-5725	1.25205479452055	1	14.1605043	4.8688783	1.6850133	3.368348	3.9537327	18.4722938	5.6033655	1.95670058063639	high
TCGA-HU-A4G3	0.465753424657534	0	16.0606431	7.8079486	1.6921542	3.7340473	5.7789054	3.2961032	9.7468492	0.846085839832303	low
TCGA-VQ-A8PQ	1.3041095890411	1	11.9914557	10.2424906	1.721126	5.1800266	5.517684	7.2618826	9.5351194	1.7685626736196	high
TCGA-BR-8364	1.84931506849315	0	11.0075449	9.7873838	1.7237285	3.8007733	4.9791386	7.1024024	9.4698058	2.26078870782156	high
TCGA-HU-A4H5	1.98356164383562	0	24.08527285	6.89270194	1.74143335	5.97748499	8.31651841	3.69005533	5.29609377	0.348554704216628	low
TCGA-BR-8591	2.34520547945205	0	20.093701	9.294728	1.866183	6.690657	7.172565	13.833488	12.286065	0.463926908011367	low
TCGA-HF-7132	6.44109589041096	0	16.990818	9.244531	1.711314	7.464198	5.393849	7.874353	11.161921	0.688808069202811	low
TCGA-BR-8368	0.358904109589041	0	18.8921409	8.0265552	1.7583144	9.3443118	6.9984792	8.5433663	10.7790057	0.303592088775746	low
TCGA-BR-7717	1.51232876712329	1	19.418612	6.374496	1.736032	2.311665	5.105759	6.325298	4.590021	1.4071728947192	high
TCGA-CD-A489	0.942465753424658	1	11.6706893	10.1426811	4.9455446	2.3847787	5.2990338	11.1187317	7.6710143	4.17481537399465	high
TCGA-CG-5724	1.0027397260274	1	33.550541	6.6113696	4.1439818	2.2853019	4.6699917	30.6089464	5.3935858	1.27460636191622	high
TCGA-VQ-AA68	3.63835616438356	0	20.7673324	5.8981177	1.6850133	5.7005793	7.0868286	8.1492237	6.8949903	0.428270488960918	low
TCGA-MX-A666	1.16986301369863	0	29.4684079	10.2584804	2.0634955	3.4057877	6.6576313	7.7758677	10.0783318	0.566163973649031	low
TCGA-CD-A4MG	0.547945205479452	1	17.0063795	8.0262761	2.18583	2.7595131	6.3729533	7.0594645	5.7590345	1.52801604738363	high
TCGA-R5-A7ZR	0.506849315068493	1	8.41179249	6.61394288	1.7078099	4.35901793	5.78048056	6.26924245	6.58567963	1.59890257490699	high
TCGA-BR-8686	1.73972602739726	1	16.939773	11.034662	1.701079	4.352271	6.757861	9.651387	8.44306	1.60283573268936	high
TCGA-VQ-AA64	1.53424657534247	1	21.6722455	9.3909805	1.7031343	2.4343562	5.8073206	18.1128514	8.5615773	1.60780501020743	high
TCGA-D7-6815	1.33150684931507	0	23.065141	10.743316	1.779472	4.730643	4.879899	7.0383717	11.1883133	0.939828384523697	low
TCGA-HU-A4H6	1.76438356164384	0	15.55449237	7.29201733	1.85955352	2.45504105	6.92821115	6.49559826	8.64374935	0.932099875372067	low
TCGA-MX-A5UG	0.30958904109589	1	13.27861	10.29674	1.747494	3.615701	5.660597	8.04242	8.460805	2.25357225049966	high
TCGA-D7-A6EY	0.953424657534247	1	19.8099	7.086465	1.685013	4.251379	6.577454	8.355482	10.133625	0.512348202861452	low
TCGA-VQ-A94U	2.24383561643836	0	17.643592	11.477177	1.710023	2.315777	7.233052	9.750725	12.941219	1.1432223375006	high
TCGA-BR-6803	2.6	0	15.813792	5.983702	1.705635	2.396209	3.780139	5.071581	6.596438	1.57925326757747	high
TCGA-BR-8592	0.523287671232877	1	10.732418	8.452093	1.685013	2.339573	4.331889	6.224724	7.427191	2.9796349691508	high
TCGA-BR-8382	2.08767123287671	1	17.143326	7.672394	1.78765	4.423599	5.130668	9.049806	7.884732	1.17071741493177	high
TCGA-HU-A4GU	0.547945205479452	0	32.254331465	7.394921832	1.840529316	6.622227196	8.384939073	7.848567361	8.534370154	0.159175286025264	low
TCGA-HU-A4GC	0.271232876712329	0	15.6675921	8.5115792	1.6999464	5.4596825	5.4007456	12.0668703	7.7178645	1.39731681243061	high
TCGA-CD-A486	0.526027397260274	1	14.5502114	7.1338621	50.3177819	2.6836022	5.9435054	6.9818852	5.8082542	15.7952292413562	high
TCGA-D7-A4Z0	1.23013698630137	0	17.538877	7.038294	1.704306	3.614844	8.481115	7.87499	10.13663	0.43762348061357	low
TCGA-BR-4257	0.805479452054795	1	10.9081026	7.5593384	3.1505729	1.6063894	7.9178978	10.0420269	11.0654903	1.06007961417249	high
TCGA-VQ-A922	0.753424657534247	1	20.5239082	6.7119284	2.3175887	3.6797685	5.3742354	8.876444	8.7773403	0.751643103234377	low
TCGA-HU-A4GH	0.980821917808219	0	38.4412075	7.7298827	1.944458	4.8046212	7.372336	10.323222	7.231069	0.217018323504037	low
TCGA-BR-6452	2.89041095890411	0	23.3918836	8.5538039	1.7729068	4.0604576	6.0654458	15.3004613	12.549661	0.553236038731318	low
TCGA-BR-A4J8	1.12602739726027	0	14.916817	5.841003	1.739309	3.756975	6.042834	6.506324	7.05961	0.888303873770627	low
TCGA-BR-8588	1.06575342465753	0	14.210871	7.66739	1.685013	3.30832	6.016768	7.603493	9.236474	1.11144617285464	high
TCGA-BR-7723	2.39452054794521	1	18.59444313	6.91276682	1.72549373	1.56764772	5.68914863	6.76042303	8.90661583	0.972662840839624	low
TCGA-CG-5726	2.41369863013699	1	23.14751576	5.32392455	1.69511888	4.46537291	4.34643751	7.59344223	7.44665935	0.590023234221025	low
TCGA-BR-8589	2.26027397260274	0	18.3200539	7.5973809	1.7682127	7.2391532	5.8925873	8.4457174	11.0541744	0.443863908610934	low
TCGA-FP-8209	4.96164383561644	1	11.2008423	7.939285	1.6935042	2.4809129	4.6910196	6.1935042	8.0994967	2.21896379785035	high
TCGA-D7-6818	1.03013698630137	1	17.9238492	6.8119622	2.25686	2.4637701	4.3348073	6.8960027	7.436475	1.4131311461032	high
TCGA-VQ-AA6A	3.24383561643836	0	22.0776959	10.60592	1.8016313	5.2888306	11.1707026	7.29908	7.3137757	0.449099654748987	low
TCGA-D7-A747	0.698630136986301	1	8.847118	7.604068	1.779191	2.666852	4.782649	5.449791	7.821507	2.36079576321849	high
TCGA-VQ-A91A	3.28767123287671	0	16.605763	10.8760935	6.3385167	3.4978543	6.702581	8.9098744	9.4075874	1.93334128635817	high
TCGA-ZA-A8F6	1.43835616438356	0	10.967218	5.822453	1.770182	5.930809	5.242267	7.888021	8.338838	0.905160477008353	low
TCGA-BR-8361	2.59178082191781	0	19.4932064	6.7073757	1.7385966	5.8739018	7.9119871	7.7063913	11.5549891	0.258180063669486	low
TCGA-CD-5803	0.934246575342466	1	17.995	6.06496	1.772404	2.623211	4.699825	5.191133	8.06461	0.965410022488077	low
TCGA-VQ-A925	0.378082191780822	1	13.1552879	7.80473813	1.72566232	3.30755766	4.35098938	10.56733398	15.63148549	0.840030605044366	low
TCGA-IN-A6RN	1.62739726027397	0	10.610024	7.4530765	2.1791586	2.0870596	7.3601804	7.2334668	11.1716341	0.969902764170626	low
TCGA-D7-A6F0	1.85753424657534	0	34.7533258	8.930712	1.8228078	2.2079399	7.3983959	11.8356133	8.1081352	0.439462783958266	low
TCGA-BR-A4PF	0.0958904109589041	0	15.69228287	8.88161547	1.74335448	3.56272362	7.69436426	7.59782103	20.58472926	0.233055179804163	low
TCGA-EQ-8122	0.665753424657534	1	23.760939	10.027645	2.863905	3.382836	4.582138	8.349208	8.434609	1.47740478986181	high
TCGA-VQ-A8PD	1.35890410958904	1	16.287372	9.183959	1.708127	4.074787	6.581529	12.572485	11.914931	0.889034271989771	low
TCGA-VQ-A928	0.476712328767123	1	18.87528	8.973291	2.480593	2.485195	5.9071	6.459284	9.307441	1.19979093166335	high
TCGA-VQ-A924	4.61917808219178	1	24.91666	7.793444	1.697292	4.408424	6.113003	4.774609	10.581156	0.392253518127112	low
TCGA-RD-A8N4	5.94794520547945	0	7.4325998	6.8388641	1.6850134	2.0625204	4.0906742	4.9827873	7.6915781	2.72272024657993	high
TCGA-VQ-A8P2	3.17808219178082	0	19.80158999	4.08115213	1.70537747	1.46488707	4.91073558	4.29593724	10.69193201	0.460021983114984	low
TCGA-RD-A8N9	2.96712328767123	0	12.561622	9.238901	1.776377	2.469571	6.591264	9.065994	11.145706	1.38180292740739	high
TCGA-CD-8533	1.28219178082192	0	19.766503	13.09901537	3.06351503	10.94647513	11.99180709	9.4118703	15.27868284	0.157580643983067	low
TCGA-BR-4253	0.33972602739726	1	9.98019533	9.45633436	1.78260614	2.12883502	7.42950727	2.06657242	11.67271445	1.17747924407983	high
TCGA-HU-8244	2.03287671232877	0	15.50737026	8.2352723	1.68501335	5.55729278	4.59339442	7.74128758	9.43054301	1.11512399910275	high
TCGA-KB-A93J	3.07945205479452	0	12.76782392	6.8884773	1.71699396	8.2955348	6.43247653	10.99115879	8.00860154	0.672954255087129	low
TCGA-D7-5577	2.14246575342466	1	17.45854639	6.89166359	1.86440737	3.98218863	4.90586297	6.21537498	7.95877747	1.0006523280931	low
TCGA-D7-6524	1.48767123287671	0	18.205374	8.632316	1.864678	3.14538	4.939216	8.84679	8.558844	1.46893537902002	high
TCGA-HU-8608	1.75616438356164	0	35.98002344	8.83311283	2.11044293	5.88872465	7.1225661	4.48157193	14.37202257	0.105750263898233	low
TCGA-KB-A6F7	5.3013698630137	0	18.65635	6.432024	2.011216	4.184339	6.746588	8.497501	8.73908	0.571309304093822	low
TCGA-FP-7916	1.17260273972603	1	13.852683	7.720548	1.709912	7.361945	5.974992	5.171151	12.644854	0.441977767335826	low
TCGA-CG-4437	0.671232876712329	0	18.4201336	5.5266992	1.8876138	2.9949019	6.6112291	5.8681468	6.4699434	0.701020059540421	low
TCGA-BR-A4IV	2.38082191780822	1	10.4930175	9.7387498	1.7579767	1.9366574	5.1722609	6.3787597	7.4197477	3.51265805824323	high
TCGA-BR-8680	2.66301369863014	0	27.81723894	9.11191333	1.94904907	15.61290531	5.51040943	9.20737452	9.08994038	0.165789891269165	low
TCGA-IN-A6RS	1.04931506849315	0	17.67442405	10.36471911	2.76501513	4.79942513	5.23525103	3.53140451	9.50470339	1.33103804254162	high
TCGA-FP-7829	1.62739726027397	0	21.54774816	7.65616353	1.81765116	2.44120295	9.54057737	5.8689754	8.50524848	0.419045714746686	low
TCGA-R5-A7ZF	0.70958904109589	1	20.69757215	8.94203363	2.10814388	5.35220324	4.65082132	23.61166468	7.62881242	1.80623821907554	high
TCGA-BR-6801	3.35068493150685	0	16.861222	6.512006	1.89994	5.241609	7.828889	6.451544	6.561567	0.571168572209436	low
TCGA-HF-7133	5.25479452054795	0	15.2344544	9.1352294	1.9329323	2.8630459	8.3782308	6.8583219	17.3185458	0.353156750884595	low
TCGA-D7-A6F2	1.3041095890411	0	9.5838747	6.9551751	1.990904	4.0772794	4.958079	6.0621889	7.3760416	1.75521392808534	high
TCGA-VQ-AA6J	2.2958904109589	0	22.42095973	7.63252847	1.70194029	3.77105987	9.09801339	9.46543325	10.83414899	0.30229569498209	low
TCGA-HU-A4GD	1.8958904109589	0	15.50765994	9.23462031	2.42427841	2.92484969	6.98434421	13.51666714	6.71806758	1.98893536885948	high
TCGA-HU-A4GT	0.542465753424658	0	17.0211461	10.4153465	1.84203	4.068399	5.1008728	6.196042	6.4716985	2.3215909237661	high
TCGA-CG-4301	0.252054794520548	0	11.3561309	18.1282417	3.0784382	2.2845664	16.0048057	38.3527598	14.3828902	2.31218766290148	high
TCGA-D7-A74A	1.66301369863014	0	11.1240878	6.2611616	1.7186112	4.2667056	6.0009273	10.7060236	9.1454847	1.0107767330912	high
TCGA-VQ-A8E7	3.11780821917808	0	24.4274358	9.3737282	3.1691888	5.5525096	5.253704	14.806824	13.0299526	0.587652527173771	low
TCGA-HU-A4HB	1.30684931506849	1	13.3423775	8.64864793	3.06942196	4.53026959	8.24094261	7.29576988	9.0419428	0.875267396893479	low
TCGA-IN-A7NT	0.884931506849315	0	30.832863	8.6413964	2.4528698	1.7781848	3.8230936	23.3202468	6.0425411	1.96757152323352	high
TCGA-VQ-A94R	3.54520547945205	1	19.959287	11.42365	1.788816	2.970601	7.407877	10.632594	8.131605	1.59818998721484	high
TCGA-BR-8367	2.19452054794521	1	17.528662	8.092772	1.727625	4.48228	4.53719	8.236384	12.001341	0.819254993247173	low
TCGA-D7-6525	1.11232876712329	1	14.1862546	7.0152576	3.7417968	3.7519372	4.475169	13.7355492	6.4445777	2.2519032139088	high
TCGA-RD-A8MV	10.1917808219178	0	17.9019063	6.7289482	1.6850133	2.8022547	11.1781359	8.0797647	10.0278709	0.272728553423031	low
TCGA-CD-8529	1.02465753424658	0	17.7315946	7.4893339	1.7566043	3.0382788	7.9830838	6.4466551	8.3902445	0.660922862410303	low
TCGA-IN-A7NR	0.542465753424658	0	14.9178349	7.6310001	1.7111001	2.8486144	5.4860157	10.2427895	6.3275106	1.87682777328072	high
TCGA-CG-4460	1.83287671232877	1	9.4830667	10.557311	1.7477632	2.4756266	6.9996885	15.7506749	8.1217674	3.44553629081381	high
TCGA-IN-AB1V	1.31232876712329	0	18.302589	9.8866533	1.693078	2.2273661	6.4797072	12.640311	9.9072065	1.45583086183765	high
TCGA-VQ-A91K	5.1013698630137	0	16.831201	7.434789	2.126435	7.631576	6.585602	7.931049	12.180279	0.346881460593045	low
TCGA-F1-6874	1.20547945205479	0	18.694291	9.9038476	2.046735	4.29452	4.3165431	3.7257703	12.4661075	0.981440589783964	low
TCGA-BR-8081	2.68767123287671	0	18.2080303	6.7606412	1.8605644	5.7943363	5.7281359	4.3070829	9.7310334	0.491922388738111	low
TCGA-VQ-A8PO	0.772602739726027	1	29.9298454	9.9831984	1.7005661	5.3675688	4.752037	8.215202	10.092263	0.583548586707253	low
TCGA-R5-A805	0.76986301369863	1	12.981624	7.1153455	2.259755	4.555309	6.7288958	8.2960725	7.8516598	1.0037595946558	low
TCGA-HU-A4H3	2.41643835616438	0	14.727451	5.1561222	1.7320122	4.1226728	6.2993168	13.3249188	7.4373385	0.822628360546405	low
TCGA-IN-A6RR	0.561643835616438	1	11.9206525	8.9747517	1.8237365	2.9032986	5.8201911	10.6520211	6.4085402	2.76675396629997	high
TCGA-BR-8289	0.221917808219178	1	21.200917	11.712547	1.685013	4.638863	7.384815	7.813654	11.370057	0.802612399784735	low
TCGA-IN-A6RL	1.11232876712329	1	16.1424881	4.9496197	1.7692907	3.147672	6.811763	12.3605231	10.4497149	0.502325806682355	low
TCGA-BR-8690	0.89041095890411	0	11.2157992	6.9600351	2.0729776	2.5351056	5.5285633	10.7068016	5.5850532	2.41682148063671	high
TCGA-CG-5723	6.83835616438356	0	14.988547	6.412223	1.946656	2.654002	4.409687	7.009138	8.32484	1.34854147610524	high
TCGA-BR-8590	0.778082191780822	1	16.387973	8.587475	1.733283	6.16611	4.898463	8.872616	12.593041	0.700349981637146	low
TCGA-VQ-A8PX	5.38082191780822	0	22.682097073	7.66900849	1.780631223	3.667425441	5.46328226	9.170779688	14.375899703	0.390348071891383	low
TCGA-MX-A5UJ	1.64383561643836	0	17.382446	7.564075	1.73682	3.215536	5.653915	11.025138	8.983408	1.09203117190005	high
TCGA-B7-A5TN	0.786301369863014	0	11.81148451	8.75276595	3.8293212	2.82889431	6.08487518	10.52554913	8.71986996	2.12739676846651	high
TCGA-RD-A7BT	0.717808219178082	1	13.8047999	10.3300732	1.711009	3.8022279	6.5396916	6.4445534	8.8645999	1.65763498162334	high
TCGA-VQ-A8PK	1.48767123287671	1	19.87640762	8.91093537	2.24362385	3.34955953	7.84123799	12.1379658	6.93625896	1.06638215007736	high
TCGA-RD-A8NB	1.40547945205479	1	19.214993	9.793539	1.693408	5.475256	6.095026	11.667133	12.004255	0.741834158546603	low
TCGA-BR-7957	0.756164383561644	1	16.426139	8.771793	1.698491	4.966591	4.206171	7.424448	13.161111	0.855257635243634	low
TCGA-BR-A44U	1.15616438356164	1	15.1056198	8.280307	1.8397786	3.2219943	5.0222969	15.4113799	6.3093801	2.53913829514175	high
TCGA-VQ-A91N	1.56164383561644	1	20.7913776	13.1280379	1.769903	2.9074794	5.9516011	11.9709009	9.5028719	2.45490724395025	high
TCGA-IN-8663	0.282191780821918	1	35.690396	16.6181738	1.7015998	1.9247073	5.7936943	120.8645747	6.1487729	59.5957179817736	high
TCGA-VQ-A8DU	0.454794520547945	1	13.8258157	12.5337741	1.8884604	3.0280109	7.1586661	7.1696686	7.1169717	3.14823359307887	high
TCGA-VQ-A91U	0.142465753424658	1	12.6097211	11.7476162	1.6850134	3.7526313	6.7858775	9.2942643	6.7466928	3.14278016393208	high
TCGA-D7-6519	1.71232876712329	0	18.0644044	12.1486402	1.7926202	2.3815957	5.1281388	15.532041	11.0392138	2.74762622390138	high
TCGA-D7-A748	0.361643835616438	1	8.69112738	6.55908004	14.60200521	2.41290523	6.31397876	6.18083048	5.93799873	3.52619015211304	high
TCGA-VQ-A91X	0.791780821917808	1	18.96793524	9.80304957	1.76661563	3.9832783	4.52319063	1.42613801	6.52091234	1.78914307135138	high
TCGA-D7-A6EV	0.936986301369863	0	42.1561226	7.7992601	1.7639128	7.9521926	6.3348965	10.980994	6.1580299	0.16558818510653	low
TCGA-B7-A5TI	1.63013698630137	0	17.0373776	5.9588149	1.7331314	1.4639701	5.7456159	6.8218546	12.3079918	0.595555646257825	low
TCGA-BR-8683	0.821917808219178	1	10.117539	13.511934	1.779245	4.254543	4.990005	7.677264	7.345954	6.11650202880499	high
TCGA-BR-8286	2.45205479452055	0	19.171587441	7.172042392	1.830861184	3.714450395	6.437131079	6.537750657	16.180386545	0.275989533029492	low
TCGA-BR-7197	0.767123287671233	0	21.937248	9.516828	1.721554	6.68491	4.932682	9.910125	10.530653	0.7246087036708	low
TCGA-HU-8238	0.126027397260274	0	16.20143835	5.21760443	3.04987097	3.27746039	5.49942318	4.45194428	10.65734496	0.556796033660311	low
TCGA-BR-6705	2.13424657534247	1	17.724476	6.8795606	2.5273837	3.4084332	4.6117969	4.6747569	6.4159237	1.32471818360555	high
TCGA-BR-6566	2.73150684931507	0	19.1953927	5.016099	3.2437431	5.3698581	3.7773304	2.7756774	4.5809449	0.949882789494826	low
TCGA-VQ-A927	0.547945205479452	1	13.9643594	8.4923541	1.7276588	4.22395	6.927426	8.2967024	12.2627696	0.709949923146087	low
TCGA-BR-8291	1.66301369863014	1	11.136943	8.209721	1.712156	2.828004	6.098417	5.993889	7.25508	1.90510037897799	high
TCGA-D7-6521	1.54520547945205	0	17.415935	6.730004	1.753699	3.317793	4.783245	5.20658	7.330648	1.12581725710949	high
TCGA-VQ-A8PB	2.85753424657534	1	14.511383	11.1345882	2.0899161	3.1122496	4.4457197	16.0015578	15.1966984	1.83405905770601	high
TCGA-B7-A5TJ	0.917808219178082	0	18.516919	10.524376	1.718474	3.999344	8.02328	9.58275	7.528134	1.2054962618624	high
TCGA-BR-6802	2.57534246575342	0	22.95445	5.3092754	1.9359348	2.8144679	4.1931143	8.3574998	7.9183623	0.730124477932163	low
TCGA-CG-5720	0.0821917808219178	1	18.9468946	5.2289967	1.7570995	4.2388347	4.2549837	4.2106798	6.6219171	0.799537239113341	low
TCGA-HU-A4H0	0.175342465753425	0	20.02189597	8.83033268	1.68501335	7.20208176	6.33110213	10.89432025	13.36172578	0.377644581676556	low
TCGA-BR-8687	0.684931506849315	1	13.327098	8.045234	1.995781	2.248671	5.28944	7.846986	9.04885	1.72164522716875	high
TCGA-BR-4267	0.515068493150685	1	7.6331687	6.4859573	1.7127668	3.8376974	5.1417301	7.4874943	12.1223709	1.04635340744207	high
TCGA-VQ-A8DZ	1.08493150684932	1	18.4724704	11.6897373	2.2667304	3.0891099	8.378194	13.7158405	6.3920711	2.07935074323674	high
TCGA-HU-A4GP	0.747945205479452	0	19.9173053	7.1400902	1.7556984	3.6590033	4.5972255	6.8751848	10.0387717	0.781143600634421	low
