# Supplementary material for: Prognostic Role of M6A-Associated Immune Genes and Cluster-Related Tumor Microenvironment Analysis: A Multi-Omics Practice in Stomach Adenocarcinoma
Source: Front Cell Dev Biol. 2022 Jun 24;10:935135. doi: 10.3389/fcell.2022.935135 (PMC9291731; doi:10.3389/fcell.2022.935135)
Supplement: Supplementary file 3 [file DataSheet2.ZIP › Supplementary file/Supplementary file 3.txt]

id	futime	fustat	RANGAP1	GOPC	PAEP	RAB19	NHLRC3	FZD6	IDE	riskScore	risk
TCGA-D7-8575	1.51780821917808	1	9.7546913	10.0779162	1.7620888	4.5845244	7.4700054	8.3623869	10.5369379	1.34596241421803	high
TCGA-BR-8058	3.1041095890411	0	13.793932	8.39555	1.734103	4.942823	5.56014	6.342058	18.381943	0.380208237694665	low
TCGA-IN-8462	1.56712328767123	0	10.226202	5.863809	1.876862	2.228714	3.723691	8.096761	5.265074	2.90743425720484	high
TCGA-BR-8372	2.60547945205479	0	15.7411267	7.1056918	1.753196	8.0775602	5.9536489	11.0245089	10.0207061	0.514291223953726	low
TCGA-BR-8059	1.2027397260274	1	16.305797	5.414545	2.121239	1.646901	4.450407	7.380989	8.234913	1.17939731217684	high
TCGA-HU-A4HD	2.78356164383562	0	22.8915185	11.375216	1.7251416	4.5672542	12.4350826	15.5842307	8.1720855	0.478165668312796	low
TCGA-BR-7851	1.03561643835616	0	19.938056	7.787672	1.929242	2.7474	5.336652	3.025278	13.839394	0.495843344212788	low
TCGA-HF-7134	4.35068493150685	0	16.920462164	11.123698561	1.806815125	2.729475395	6.625225445	10.326226761	10.362857066	1.65567107177784	high
TCGA-RD-A7C1	1.38904109589041	1	16.6599125	7.1690222	2.4227546	1.7360357	6.3185866	6.2720676	9.8430885	0.917394876422196	low
TCGA-RD-A8MW	3.15890410958904	1	18.389979	6.899483	3.313426	2.221476	4.763288	6.325741	10.41008	0.960950207986834	low
TCGA-CG-4466	1.58082191780822	0	12.2947572	13.9742262	1.9675831	2.4181095	4.82226	9.5700518	7.319701	7.99605589361145	high
TCGA-BR-A44T	2.84383561643836	0	8.114894	7.535066	1.739799	2.149939	5.787092	5.460754	5.532234	2.82705116894066	high
TCGA-BR-8678	2.06575342465753	0	24.3547123	14.3287344	2.1547574	3.6308414	10.5018222	19.4361597	16.6638911	0.508242894637175	low
TCGA-BR-6456	1.44109589041096	1	15.192241	12.243332	1.79234	6.695184	4.407175	10.311865	7.644415	2.98106897608026	high
TCGA-BR-4187	0.386301369863014	1	6.988978	8.928914	1.709762	2.090074	5.443909	5.998553	9.306814	2.75377583536383	high
TCGA-CG-4438	4.50684931506849	0	11.827857	11.956572	1.93879	2.497791	7.262992	13.142044	15.763474	1.39202778693956	high
TCGA-FP-A4BF	0.46027397260274	1	14.9382713	7.6702627	2.1852786	2.4343653	7.8420974	7.2742467	5.2205469	1.37725839224269	high
TCGA-CD-8530	1.03287671232877	0	14.511441	6.442034	1.727747	2.724366	4.731779	8.320453	8.172027	1.36229247052721	high
TCGA-BR-A4CS	0.123287671232877	1	13.7640346	8.0548551	2.1582642	2.2056162	6.3913712	15.9680256	6.5006416	2.33097435920132	high
TCGA-D7-5578	1.05479452054795	0	16.3934694	5.7293102	1.785411	3.6140461	3.477562	4.3204702	6.2594299	1.3557570460809	high
TCGA-BR-8365	1.46027397260274	1	9.6777882	6.8868817	1.6850129	2.3772309	4.4300526	7.4854667	9.480885	1.85736334798067	high
TCGA-HU-A4H4	1.98630136986301	0	18.50178815	7.01352662	1.93306167	4.14808617	7.92439411	8.03300674	9.61424617	0.460852559946575	low
TCGA-VQ-A91E	1.81917808219178	0	20.9014644	7.1648839	1.8391403	5.1075386	9.273796	6.6822163	16.7337875	0.115210392926273	low
TCGA-IN-7806	3.03013698630137	0	13.789901	6.375175	1.732551	3.124047	4.027677	6.638033	9.9	1.18959912116667	high
TCGA-BR-8080	0.8	1	14.817358	6.48824	3.674608	3.558541	5.321296	8.19473	9.086461	1.06836641128027	high
TCGA-CD-5800	1.0958904109589	0	27.9211675	6.6005763	26.4958968	3.7709309	4.7096237	5.9444033	5.6195813	2.17963980639208	high
TCGA-VQ-AA69	2.36712328767123	0	29.2774116	10.5922643	2.07426	3.5203048	6.8349632	18.1962556	17.287728	0.324655939452373	low
TCGA-BR-8381	0.613698630136986	0	16.7297555	8.7941177	2.0849449	6.2035118	5.1717898	5.6870921	9.4299868	0.920734977965105	low
TCGA-BR-6563	3.26027397260274	0	9.852727	6.59999	1.685013	2.477963	5.036661	5.304004	6.899584	1.9695383368186	high
TCGA-RD-A7BW	0.427397260273973	1	7.620413	7.333528	1.830358	2.016817	5.479286	8.599513	8.344321	2.35390700438031	high
TCGA-KB-A93H	3.13698630136986	0	20.84601541	10.15960951	1.70651751	2.1255741	9.21675838	7.1073755	7.13399619	0.953065495700702	low
TCGA-CD-8527	0.597260273972603	1	15.0420505	6.6078773	2.6187974	4.172161	5.8692131	10.0529699	9.1114999	0.900275512560878	low
TCGA-D7-A6EZ	1.69315068493151	1	18.1105911	7.4904038	1.9131658	3.0890924	6.7132074	10.4497106	12.7178639	0.542946117090778	low
TCGA-BR-8369	1.16986301369863	0	11.822294	10.211757	2.143855	3.612149	5.763805	9.012792	8.430837	2.50333253504324	high
TCGA-BR-8484	2.0986301369863	1	13.6999691	9.0550495	1.6922844	4.8243529	5.7387238	8.4946499	10.5161243	1.15815375834783	high
TCGA-D7-6822	1.02739726027397	0	20.29898351	13.49580319	1.69263888	2.62662948	5.44753279	19.45596778	14.01641367	2.19038865859519	high
TCGA-D7-8572	1.4	0	24.851435	8.412344	17.257424	5.956612	5.941195	5.932315	9.449974	0.936437560125839	low
TCGA-IN-A6RJ	1.03835616438356	0	19.79419847	5.37708044	1.68501335	1.65830185	4.02370014	8.59706163	7.41713251	1.13342517453238	high
TCGA-VQ-A94O	1.75342465753425	1	33.7256617	10.7844325	2.2066901	4.6672671	9.550335	10.350215	10.2098057	0.253630281779345	low
TCGA-D7-A4YX	3.03561643835616	0	26.963702338	8.759023968	1.727979412	2.823286152	5.622434319	1.636887129	10.106542687	0.538035919201571	low
TCGA-IN-A7NU	0.975342465753425	0	10.44015103	5.22459017	17.2674621	2.26156563	6.11762597	8.38059409	5.12588501	3.41228132471498	high
TCGA-IN-7808	0.287671232876712	1	10.5883626	7.5176013	1.6945468	2.5158099	6.9364921	5.2329195	6.1550287	1.70976005843369	high
TCGA-VQ-A8P5	0.643835616438356	1	31.1007795	8.4113785	19.1239798	2.7087616	7.1758737	26.8150179	14.3417361	0.785488031727558	low
TCGA-CG-4436	0.665753424657534	0	14.652112	8.97153627	1.76615085	2.59851541	9.46860039	10.17127186	10.56078192	0.728366785506302	low
TCGA-BR-4279	0.797260273972603	1	4.3917086	11.5214332	1.7020484	1.6039814	6.7572977	8.5761386	10.3042849	4.23026298904803	high
TCGA-BR-A4J5	2.36164383561644	0	11.626067	8.056594	1.791233	2.518885	5.846618	6.837422	8.110642	1.80769896854763	high
TCGA-VQ-A8PE	1.84931506849315	1	30.3270599	13.6540398	1.7050636	3.0887011	6.5991988	6.6139799	12.0856751	0.815856905054406	low
TCGA-RD-A8N2	9.6986301369863	0	7.02372257	7.82711973	1.70218129	1.64301445	4.44717043	6.30342198	8.79691778	3.02467893645575	high
TCGA-BR-A4QL	1.34520547945205	1	12.1726022	6.7730966	1.7789869	2.4804222	5.2548525	6.7908884	3.5961326	2.62099179560958	high
TCGA-VQ-A91Q	1.73424657534247	1	13.949775	8.097785	2.0395166	3.2847795	7.7892976	14.3494007	15.2058723	0.525784343451945	low
TCGA-HU-A4GX	1.68767123287671	0	13.47516038	7.85320427	1.69203752	8.18478314	6.91429744	4.97551716	8.32595964	0.58830825168333	low
TCGA-VQ-A92D	5.56712328767123	0	15.64175888	8.82424078	1.94749193	3.93691691	4.54420181	5.73754932	8.15746279	1.70166212502323	high
TCGA-VQ-A8P8	2.58082191780822	0	15.43045	8.048688	1.726124	4.188371	6.506919	9.519467	10.485066	0.824779671898427	low
TCGA-D7-A4YU	1.36986301369863	0	17.020443	9.764475	1.766916	3.90929	5.345452	13.778451	20.038053	0.477606822900796	low
TCGA-CG-4440	0.334246575342466	1	22.0808495	10.8832452	4.7617752	1.4964736	4.2996653	7.1230838	11.5148976	1.88021092970938	high
TCGA-D7-6520	1.56986301369863	0	15.169528	6.55202	1.693877	7.108775	8.836846	11.475244	9.744027	0.327184440194852	low
TCGA-CG-5734	0.665753424657534	1	13.80097576	5.09655804	1.81462893	3.15761976	3.96192019	3.65832105	5.41401678	1.48488122264167	high
TCGA-CG-4465	0.750684931506849	1	10.697663	8.9214471	8.0783931	3.3110981	5.7829102	7.2314843	14.0956667	1.38299240261282	high
TCGA-CD-A48A	1.03561643835616	0	15.425169	8.633063	1.932009	3.764236	6.235281	8.223591	4.54604	2.03577545409954	high
TCGA-BR-7959	2.76712328767123	0	19.038383	8.170418	2.168791	3.715728	5.149489	8.045416	11.459223	0.801466792731196	low
TCGA-IN-AB1X	1.12602739726027	0	17.48038992	8.73991517	1.68501335	7.17987118	8.00103314	11.44019692	14.54444301	0.281394931707599	low
TCGA-CD-5798	1.11780821917808	0	11.525938	5.378239	3.252887	2.19404	3.777536	4.826051	5.395149	2.33192580895445	high
TCGA-VQ-AA6G	2.16986301369863	1	18.41856096	7.43663572	1.92026914	4.99189441	5.26888136	5.74685079	12.78298649	0.480388399982552	low
TCGA-BR-6455	1.15616438356164	1	28.668052	7.53437	1.776267	3.054988	4.143179	9.467231	8.506163	0.731356481668544	low
TCGA-CD-5799	1.08493150684932	0	16.7539829	5.9761927	1.8475588	2.6861034	4.4876611	4.261214	6.9436147	1.18716853304816	high
TCGA-CG-5721	0.501369863013699	0	29.37397	7.198992	1.837552	6.734758	4.794404	8.989022	5.791967	0.509518801667585	low
TCGA-RD-A8N5	4.78630136986301	1	11.7181921	9.4129659	2.5037082	4.1115964	7.3522778	5.7148052	9.3323244	1.26064836888164	high
TCGA-F1-A72C	0.947945205479452	0	14.3419901	6.1041576	1.8842786	5.6297014	6.0826661	7.2766348	10.623115	0.514291921095696	low
TCGA-BR-6707	1.65753424657534	1	23.1449498	5.8415528	1.7192067	2.0277827	4.7850709	5.4670313	5.6319359	0.949052246117729	low
TCGA-BR-8384	0.30958904109589	0	10.1985065	9.0329687	1.6850133	2.1994795	4.7261683	8.6643594	9.2261317	2.80333176406873	high
TCGA-BR-7958	2.46301369863014	0	20.948238	7.030731	1.70364	7.858778	6.038241	7.212291	8.130649	0.416272597324453	low
TCGA-CG-4475	1.91506849315068	0	13.782319	7.633527	3.144702	1.664179	4.078651	12.917583	19.070396	0.755652128506061	low
TCGA-CG-5718	3	1	24.0138655	7.4204199	1.907434	3.9148478	4.9128862	8.5797136	3.6492975	1.31882187504477	high
TCGA-BR-8060	0.953424657534247	1	17.5000649	9.238938	1.8662743	2.6971168	6.1657278	9.7200236	8.2331234	1.54299083854011	high
TCGA-BR-8676	0.627397260273973	0	14.87702833	6.80779822	1.88473995	1.69633815	6.60612021	7.58617787	6.82180954	1.32268216486868	high
TCGA-CG-4469	0.589041095890411	1	10.25983226	10.73647975	1.7971749	2.80701466	8.09941084	17.59330554	12.19024145	1.71577493854984	high
TCGA-BR-8682	2.71506849315068	0	10.8301645	8.912786	1.6955704	6.8765111	5.7783967	6.8042309	10.7225921	0.975941086895708	low
TCGA-HU-8249	2.41369863013699	0	19.87767	8.377002	2.015142	8.268628	7.698093	7.63102	8.647432	0.3890194863061	low
TCGA-D7-8576	1.22191780821918	1	35.6468744	5.8383017	1.7468472	7.7625992	5.3699918	6.1408227	18.3340563	0.0427193904243842	low
TCGA-BR-6458	1.61095890410959	1	17.4611454	9.9544584	1.7602583	2.3147215	5.9272349	8.7272287	12.4694533	1.13474358570956	high
TCGA-BR-8371	0.983561643835616	1	8.2666891	6.5895753	1.7098824	1.7072788	4.6248465	6.9636134	5.8690015	3.0522582121148	high
TCGA-CG-5732	5.75342465753425	1	12.9152491	4.6939815	7.7486179	4.9853109	5.2939432	5.3597573	7.0466859	1.0326304294702	high
TCGA-BR-7901	0.287671232876712	1	14.25349	7.108692	2.033068	3.421893	5.916749	8.557188	8.716362	1.10938031848014	high
TCGA-CG-5719	0.0849315068493151	0	14.752581	4.935946	1.990157	3.478497	4.426214	5.358408	5.820385	1.20070784654842	high
TCGA-IP-7968	0.210958904109589	0	22.57648003	10.83128881	1.7113614	5.1067939	6.02024298	9.75216524	13.24658234	0.637020141730826	low
TCGA-CD-A4MH	1.01643835616438	0	12.22918513	11.20144637	1.75151895	4.37769973	8.81465925	5.16925469	6.71716429	1.65475861821408	high
TCGA-BR-7715	2.8027397260274	0	20.176332	7.247222	1.84969	3.667935	3.45944	12.817805	12.399482	0.860411401211235	low
TCGA-D7-6528	1.26849315068493	0	37.74780992	8.30671635	3.03045835	5.00834802	3.72029022	8.15504863	7.57402532	0.467908877434235	low
TCGA-HF-A5NB	2.54246575342466	0	13.87662933	6.92155992	1.78085814	6.16476907	5.51274965	4.96274751	11.74794911	0.529270056006578	low
TCGA-VQ-A91Y	0.810958904109589	1	14.553878	9.58832	1.691848	3.683793	6.506411	5.740093	9.475613	1.27311668220482	high
TCGA-CG-4444	3.92054794520548	0	13.268967	17.604316	1.932226	2.557161	6.559913	21.019042	7.939322	13.5868043068562	high
TCGA-RD-A7BS	0.920547945205479	1	16.467774	7.315372	2.125026	2.857443	5.114902	10.07916	7.857668	1.44803830951807	high
TCGA-R5-A7ZI	6.21095890410959	0	18.50899	4.091242	1.723182	1.794531	4.740137	2.901951	8.123255	0.651314077207622	low
TCGA-KB-A93G	1.67945205479452	0	11.1045123	11.457798	2.3909638	3.592068	5.3138395	8.8711174	6.6382476	4.54815175300091	high
TCGA-HU-8604	1.9013698630137	0	27.5901623	7.6042992	1.8187875	3.8309078	7.1972892	4.9923984	7.4750919	0.41010116882672	low
TCGA-CD-8525	1.04931506849315	0	21.554362	6.608784	9.354547	2.284848	5.521803	7.150048	5.891506	1.49540249325259	high
TCGA-BR-6710	0.747945205479452	0	7.93582705	5.25282939	1.844765	2.38229986	4.43084893	4.74806206	5.65044147	2.23773168093268	high
TCGA-BR-4256	0.778082191780822	1	12.5488255	9.3914707	2.0871678	2.7535822	6.9027699	12.5069766	8.6620295	1.94555694385868	high
TCGA-CD-8528	1.02739726027397	0	30.03152247	8.51853747	1.90267243	1.97373119	3.49324042	8.22836172	9.35202481	0.919314439862549	low
TCGA-CD-A487	1.02465753424658	0	19.34954	6.942521	1.935486	2.620963	3.837588	7.918694	5.31265	1.8624819854095	high
TCGA-BR-8487	0.0931506849315069	0	13.15253164	7.35106577	1.79543643	3.62382344	6.10340749	2.04865991	8.65287434	0.983888867995274	low
TCGA-HU-A4G2	2.02465753424658	0	10.73626791	6.75459911	1.72103258	2.31443117	5.48512448	8.23555234	8.13424646	1.68103620038139	high
TCGA-FP-8099	1.42191780821918	0	18.4875017	7.8501999	1.7316495	9.6086693	9.2192556	10.2968664	8.4557888	0.265852848772851	low
TCGA-CD-8524	1.06301369863014	0	14.2180722	10.0666611	1.7950544	3.0474935	5.6338081	6.7981495	6.6651219	2.62863854658035	high
TCGA-VQ-A94T	0.936986301369863	1	12.9371506	9.7578047	1.7907855	3.9825833	5.1036799	15.6206021	8.1213423	2.81444158462242	high
TCGA-BR-8295	0.183561643835616	1	29.9424515	9.2467883	2.5558294	2.0135454	3.8934361	6.3081972	3.0540667	2.05036023950124	high
TCGA-HJ-7597	2.20547945205479	1	16.2667869	5.6035117	1.9552691	4.2288713	4.8353802	9.5913912	10.1684607	0.696911823250022	low
TCGA-D7-8573	1.62465753424658	0	21.89984372	6.16711083	2.01416878	6.71306103	5.07457646	7.56535332	11.50180507	0.311806075413051	low
TCGA-FP-8211	1.13150684931507	0	17.3190341	4.5783699	1.6927286	5.2690427	5.4715691	9.8328295	5.1830292	0.755880006388273	low
TCGA-3M-AB46	4.83561643835616	0	6.9900443	13.3176146	1.7100047	2.2787084	10.3939666	11.3807644	4.0415399	5.41534809304495	high
TCGA-BR-7707	2.98630136986301	0	31.272821	5.8950526	29.2722224	2.8748031	3.6430365	7.4822678	8.6829691	1.72083765275514	high
TCGA-BR-8373	1.23287671232877	0	15.969478	17.574588	1.80797	6.138747	8.123459	5.88671	14.019785	1.76169481020179	high
TCGA-D7-6522	1.55068493150685	0	16.2507539	5.4519525	1.7926297	2.9251566	3.9883126	3.5878116	5.1593371	1.43311936197383	high
TCGA-BR-6852	3.74520547945205	0	21.39963596	6.96048951	1.899631	4.75995264	4.80969189	6.15103803	9.6109087	0.600451917721028	low
TCGA-F1-A448	1.77260273972603	0	13.8590073	7.5699777	2.0273981	3.0598754	8.3433826	9.0860347	8.7233249	0.835397143860268	low
TCGA-B7-5818	0.975342465753425	0	28.8067782	5.4189845	1.8146286	4.6341018	5.4513272	1.6521515	5.7346127	0.35234820763913	low
TCGA-CD-8531	1.04931506849315	0	13.0722428	7.0289782	4.0738034	1.4831607	4.1987929	4.2337483	11.6686962	1.41420301680755	high
TCGA-HU-8602	1.86027397260274	0	34.4205989	5.9023148	1.7203837	5.226014	5.9009418	19.957982	24.2964512	0.0406395954448175	low
TCGA-FP-A9TM	0.517808219178082	0	13.8025402	10.5248995	1.6850134	4.4219289	6.9678373	9.1083805	9.647289	1.43929205226881	high
TCGA-VQ-A8PU	2.27945205479452	1	14.04727214	10.90143627	1.94344023	3.06424497	7.09186405	7.8631813	8.49909155	1.97266995544589	high
TCGA-BR-6565	0.764383561643836	1	26.172228	7.884758	1.92539	5.047272	4.719106	6.747221	9.687323	0.525743269361457	low
TCGA-VQ-AA6F	4.50958904109589	0	15.9450769	6.5099087	1.6979002	3.975591	5.4581015	5.9916497	10.7028411	0.65490266637006	low
TCGA-VQ-A8PC	3.85479452054795	1	18.944925	12.111477	1.708078	4.852577	7.570218	7.907743	12.905203	0.786154296478585	low
TCGA-RD-A8N0	3.38630136986301	0	9.095023	9.280735	1.776522	2.750997	6.541988	7.937768	8.509071	2.25368404265185	high
TCGA-VQ-AA6K	1.03561643835616	1	23.881778	7.4447643	2.0073384	3.0420882	8.098934	9.3197681	11.1684045	0.339786092055384	low
TCGA-BR-8677	2.22739726027397	0	12.644378	8.479354	1.925265	4.422029	6.110905	9.002923	9.36178	1.27620381690281	high
TCGA-CD-5801	1.0986301369863	1	18.07161378	6.47948578	1.69925595	3.3544726	4.73339528	2.61377182	7.14977954	0.983236244586101	low
TCGA-BR-6564	2.17534246575342	1	12.4115484	4.8612123	1.7255655	1.8778489	3.5743778	4.400863	5.9435504	1.85394201888084	high
TCGA-F1-6875	6.01917808219178	1	32.0088628	8.0322958	1.9323312	2.9176688	5.9712459	13.4216579	18.1301207	0.166041678126546	low
TCGA-VQ-A8PH	1.06575342465753	1	15.1767872	12.5658285	1.7024548	3.132064	6.0580685	15.3897508	10.4856884	2.90936626106897	high
TCGA-VQ-A8E3	1.81095890410959	1	16.94902678	7.62183154	1.94665621	4.97307289	6.40927209	7.76819692	13.42998661	0.432578038769473	low
TCGA-HU-A4G8	1.89041095890411	0	22.4687771	9.0749948	1.7276614	4.77355	9.5028662	9.681823	11.6347733	0.299518697810587	low
TCGA-BR-8483	0.449315068493151	0	19.6884573	8.9426733	1.8799362	5.0537612	7.4708866	13.0305458	6.8266	0.966048785781959	low
TCGA-HU-A4G9	2.01643835616438	0	14.946995532	7.591812259	1.703124613	3.343371448	6.015070616	10.992210031	16.524729324	0.475948496430588	low
TCGA-BR-8284	0.671232876712329	1	22.051027	7.194413	1.745423	7.879906	4.667079	3.942195	10.61238	0.35238025513451	low
TCGA-D7-8570	2.06027397260274	0	17.44531943	5.6358908	1.77809218	5.69211095	6.27386735	7.95959856	8.36129047	0.490938343993586	low
TCGA-CD-A48C	0.967123287671233	1	12.8112543	6.9984232	23.9633082	2.1220237	5.2522516	9.9917244	7.4767117	5.35304406953807	high
TCGA-VQ-A8PF	0.208219178082192	1	20.3115732	7.3948246	1.7544634	5.741542	6.5164428	3.089894	11.6571395	0.32315128918959	low
TCGA-CG-4477	2.58082191780822	0	12.5419722	10.3551086	1.8436862	2.5450881	6.4774029	13.1705847	13.2140791	1.51931295188903	high
TCGA-BR-6709	1.01369863013699	1	14.2311171	9.8009812	34.5450369	1.5903573	4.3463331	14.2018791	6.4958155	22.0971875797128	high
TCGA-VQ-A8P3	3.1013698630137	0	19.8397645	7.6012898	7.9926152	3.9222041	5.1991444	6.4013986	8.8942721	1.12944071179799	high
TCGA-CG-4305	1.32876712328767	0	10.8619406	9.3137993	1.7853628	2.7202938	7.0096759	5.2763814	11.1171716	1.2706069333832	high
TCGA-MX-A663	0.821917808219178	1	16.387708	10.0033	2.612673	3.244908	5.667583	6.371849	7.953564	1.93301715426918	high
TCGA-B7-A5TK	0.789041095890411	0	14.800025	6.314732	4.168535	3.17716	5.479611	16.509673	7.480634	1.62910287280287	high
TCGA-BR-4280	0.550684931506849	1	13.6683171	8.6618493	1.7909943	3.9290914	5.7880157	4.6358506	13.0718705	0.79182329305036	low
TCGA-CD-8532	0.96986301369863	1	14.0348479	5.6117605	1.6935298	9.2158685	4.8722343	5.7218647	9.7536737	0.408937615687459	low
TCGA-CG-5717	0.580821917808219	1	18.7866976	7.3125681	1.6850133	1.8511852	4.366266	11.5250248	9.6267659	1.3370208251151	high
TCGA-CG-4441	1.16712328767123	1	16.0033318	7.1780138	2.1440291	3.1094621	5.2539496	8.6316318	8.4704656	1.22770590667705	high
TCGA-BR-6457	1.13972602739726	0	14.262347	5.412283	1.685013	2.364385	3.993733	5.04986	5.144309	1.78743946148791	high
TCGA-SW-A7EB	0.482191780821918	0	11.86325838	10.52614543	1.74447806	2.27121719	6.43413191	5.49503329	6.39849531	3.13789020705602	high
TCGA-CD-8535	1.06849315068493	0	30.7519037	8.3611207	3.803831	6.2212768	6.1407636	22.6370132	14.236273	0.277509556214894	low
TCGA-D7-6526	1.43287671232877	0	34.76359	7.96064	4.314463	2.44437	5.027063	9.673951	14.035941	0.287562591267415	low
TCGA-BR-4201	2.57534246575342	1	10.065608	10.557992	2.739139	2.499855	6.455732	22.573326	9.898215	3.72586900414541	high
TCGA-BR-4191	1.52876712328767	1	9.1836886	6.2106404	1.9659397	3.0110667	7.0946286	15.2896012	6.8040296	1.62528299394562	high
TCGA-BR-8296	1.2986301369863	1	19.8059682	7.2505449	1.9028703	2.8802581	5.1298503	3.6479945	10.4572371	0.7021461799051	low
TCGA-VQ-A8E0	1.53972602739726	1	16.5451905	9.1042408	15.1725706	2.3150062	4.5089671	5.9305153	11.9351309	2.47859576909174	high
TCGA-VQ-A94P	0.221917808219178	1	8.66250065	8.88616904	1.71229747	1.51482148	4.55818979	9.39073205	8.63848826	3.68831296938749	high
TCGA-BR-6453	1.32876712328767	0	16.8774952	5.6433708	1.6850133	2.3781943	4.023599	3.3652179	4.8228317	1.56233252162253	high
TCGA-BR-7716	3.31506849315068	0	21.618361	6.997253	1.87225	4.883065	4.175098	4.497768	8.128759	0.755505767531039	low
TCGA-FP-7998	1.85753424657534	0	16.479974	7.85242	1.717941	7.804391	7.100083	3.365676	10.460624	0.365034303933433	low
TCGA-VQ-A91Z	4.63013698630137	0	29.31931077	10.78965723	1.86020327	4.3170881	14.27629525	13.98024884	12.58830785	0.117645965797234	low
TCGA-CD-8526	1.04383561643836	0	28.6803772	8.6699098	1.825732	3.2605551	4.2266836	14.6888034	7.9090638	1.08298121370782	high
TCGA-CD-5813	1.03287671232877	1	11.333186	4.495801	1.74011	2.628704	4.428135	4.491107	6.356142	1.37356374296206	high
TCGA-BR-7722	1.27671232876712	1	12.7781455	4.1730415	1.8357357	5.1185876	6.0829509	5.9214076	5.0584403	0.778825343903899	low
TCGA-VQ-A8PJ	0.224657534246575	1	29.68416147	9.62835547	2.27010319	3.10901032	6.47774785	8.43847953	11.78886247	0.443538059538286	low
TCGA-BR-A4J7	2.70958904109589	0	7.6302998	9.3865267	1.6850134	1.6768533	6.3929723	7.9444474	7.5638244	3.29719280627967	high
TCGA-FP-7735	0.29041095890411	1	17.8361026	5.1001089	1.7891605	2.0011918	4.7405889	10.5735586	6.7728846	1.1672695859811	high
TCGA-CD-8534	1.00547945205479	0	8.045805	7.229941	1.755711	4.968925	7.087137	6.759952	11.916019	0.718419668811873	low
