# Supplementary material for: Prognostic Role of M6A-Associated Immune Genes and Cluster-Related Tumor Microenvironment Analysis: A Multi-Omics Practice in Stomach Adenocarcinoma
Source: Front Cell Dev Biol. 2022 Jun 24;10:935135. doi: 10.3389/fcell.2022.935135 (PMC9291731; doi:10.3389/fcell.2022.935135)
Supplement: Supplementary file 3 [file DataSheet2.ZIP › Supplementary file/Supplementary file 1.txt]

id	HR	HR.95L	HR.95H	pvalue	km
METTL3	0.872303382974421	0.695449529762089	1.09413143497117	0.237292971522774	0.0430940271098691
WTAP	0.830898691854447	0.64143968523351	1.07631730935715	0.160625995101992	0.0293115884435436
RBM15	0.68845831153343	0.558018560741982	0.849389034818536	0.000495760246121352	0.000352636164748787
RBM15B	0.90305523252149	0.738154114982983	1.10479469860199	0.321578594806159	0.0382950298294347
YTHDC1	0.907387155757989	0.684025267632977	1.20368572535884	0.500252647022378	0.0827902085039349
YTHDC2	0.820200105581631	0.668526825256937	1.00628454652895	0.0574446708268316	0.0269542718913349
YTHDF1	0.975109229972027	0.810600685488341	1.17300420219089	0.789186708961358	0.0931915765474042
YTHDF2	0.837012471827615	0.661294629268199	1.05942169645361	0.138915043178645	0.00657771016111797
YTHDF3	0.978040417208936	0.796012432161755	1.20169361563419	0.832633183256169	0.34885465013608
HNRNPC	0.675542311391484	0.532157686101256	0.857560505840962	0.0012714358656453	0.000161367422902958
FMR1	0.886949978827638	0.696767853139469	1.12904213562344	0.329914925269656	0.0498576243095171
LRPPRC	0.825526256010793	0.690628470130053	0.986773104263809	0.0351841010957024	0.00262974669390681
IGFBP1	1.10892586881229	1.02906477283772	1.19498462582685	0.00670258909551721	2.81078659380984e-06
IGFBP2	1.07881702974194	1.01097976956652	1.15120620480887	0.0220495167702934	0.000360270560562093
IGFBP3	1.17592062121744	1.0699193601472	1.29242385820009	0.000773410797351016	0.000420940374236012
RBMX	0.764810975012925	0.594410248521736	0.984060804730272	0.0370781430038598	0.00535831884792226
FTO	1.1786883062936	0.968771916387767	1.43409000600838	0.100400193359726	0.00114800684952254
ALKBH5	1.00071484672233	0.79409731335602	1.26109254823976	0.995167904764997	0.199583203360825
