# Supplementary material for: Prognostic Role of M6A-Associated Immune Genes and Cluster-Related Tumor Microenvironment Analysis: A Multi-Omics Practice in Stomach Adenocarcinoma
Source: Front Cell Dev Biol. 2022 Jun 24;10:935135. doi: 10.3389/fcell.2022.935135 (PMC9291731; doi:10.3389/fcell.2022.935135)
Supplement: Supplementary file 3 [file DataSheet2.ZIP › Supplementary file/Supplementary file 4.txt]

id	futime	fustat	RANGAP1	GOPC	PAEP	RAB19	NHLRC3	FZD6	IDE	riskScore	risk
GSM2235849	0.082191781	1	4.634345451	12.94292458	2.801955993	6.037816768	6.17713851	10.71836065	10.1906351	4.047170581	high
GSM2235719	0.082191781	1	17.40882492	8.139422287	2.23365226	3.826407076	4.874565915	5.854908321	8.179719033	1.286656604	high
GSM2235905	0.164383562	1	11.31975457	8.040560091	2.246807347	5.518716167	7.440164444	10.67254756	6.784698544	1.258141494	high
GSM2235838	0.328767123	1	17.30028117	10.80875462	2.377497528	6.304638963	6.218266779	1.857721722	2.614518494	2.209885658	high
GSM2235816	0.328767123	1	13.78614211	9.232851342	3.239806464	4.269478395	5.718396808	17.10087265	10.85968511	1.662841302	high
GSM2235782	0.328767123	1	18.88559031	7.760595893	13.09765163	2.280123043	6.339920972	23.02911982	7.297359011	2.92851881	high
GSM2235743	0.328767123	1	21.14933505	6.675135667	1.486398933	3.3701503	3.983041118	1.563197904	10.93958477	0.589846835	low
GSM2235951	0.410958904	1	8.379683517	8.750007841	2.511276081	4.838242987	5.141380659	8.420583989	5.008119006	3.429846783	high
GSM2235805	0.410958904	1	11.11030052	11.92153605	6.633585935	4.211057804	9.396976007	16.95140372	6.075316612	3.481455733	high
GSM2235996	0.493150685	1	24.52365441	0.409911168	3.122106305	6.629882864	-1.44306654	7.387737502	-3.607035307	1.901601724	high
GSM2235879	0.493150685	1	15.25155627	10.2357884	5.099432279	3.516166253	7.439102299	20.84812476	8.393096042	2.369202628	high
GSM2235980	0.493150685	1	24.02242433	5.495214472	43.01014512	4.388973523	5.325657341	3.026377148	7.701256219	2.924576155	high
GSM2235750	0.575342466	1	17.69531115	6.665264356	3.571934261	4.979299366	5.864960789	5.310410919	9.469031692	0.616611894	low
GSM2235977	0.575342466	1	11.059874	6.648646372	2.701229808	1.881160496	5.332935752	5.96522753	9.863092602	1.401471931	high
GSM2236083	0.575342466	1	8.1409543	9.107246436	0.692526502	5.764639652	7.684223324	9.833997242	6.513309653	1.647875868	high
GSM2235770	0.575342466	1	18.8138942	9.18934108	2.942483095	4.436522976	6.091435129	18.63642373	-1.032176137	4.686379465	high
GSM2235810	0.575342466	1	12.04919412	6.409901942	3.121686422	5.985248525	6.158300159	10.87437994	8.898475106	0.855467988	low
GSM2235984	0.657534247	1	16.38166703	4.217119469	3.586012093	3.502607517	5.281855352	6.635222771	11.94030222	0.428305396	low
GSM2235823	0.739726027	1	6.589697639	8.943295044	3.187504404	4.638679223	5.576445468	1.862416497	5.918306478	2.925944983	high
GSM2235764	0.739726027	1	28.2008901	5.959285272	2.368113431	2.977682976	3.619326624	15.10903949	10.76581245	0.563349447	low
GSM2235995	0.821917808	1	21.52724488	6.468089518	1.950255145	3.041289755	9.101847802	17.00970036	12.50034389	0.282289968	low
GSM2235818	0.821917808	1	17.55772375	7.579137653	3.691467841	2.923584555	6.469943264	15.19175445	11.41746261	0.881382905	low
GSM2235953	0.821917808	1	14.09533357	8.869486227	1.900154028	6.667303287	5.769600945	16.98383142	7.429701637	1.590086792	high
GSM2235826	0.904109589	1	13.65083569	7.953897609	6.029292437	4.07387187	5.074629486	9.945791776	17.12895271	0.671473983	low
GSM2235747	0.98630137	1	11.81266956	9.633235865	1.520043015	1.656189132	6.847084933	4.394413938	11.84388921	1.31944918	high
GSM2235774	0.98630137	1	17.57790395	9.926839401	2.049570431	6.144624203	6.633761089	14.73576461	10.17123916	0.968181824	low
GSM2235864	0.98630137	1	11.35389076	6.908639206	5.613631819	5.793717122	7.744536071	10.10371206	8.03116197	0.915370638	low
GSM2235974	0.98630137	1	23.23724354	7.469549791	2.798168549	3.413001834	4.685952119	12.15905147	10.05628143	0.825218925	low
GSM2235759	0.98630137	1	13.44029652	8.500366204	2.8121801	3.405874684	7.790804016	14.23700104	8.027695747	1.415011839	high
GSM2235710	1.068493151	1	15.64535797	7.984836839	5.127694105	0.355687207	6.456064624	4.004531654	9.738799424	1.429427125	high
GSM2235882	1.068493151	1	10.50939208	7.118573691	5.454900742	2.690994083	6.50280567	12.37332836	8.063748862	1.941128013	high
GSM2235843	1.068493151	1	0.880420542	10.96264593	2.714141667	5.648588371	7.48673213	11.68293482	11.0653602	2.63724246	high
GSM2235923	1.150684932	1	14.34739098	7.966920154	4.980619738	4.644230378	7.410592055	15.59503809	8.619890902	1.191422383	high
GSM2235842	1.150684932	1	13.16222829	12.18367156	1.849397096	3.85856594	8.163459311	18.87288706	13.62592513	1.436290712	high
GSM2235841	1.315068493	1	8.483901075	9.605788335	2.231473459	3.938527449	5.664698997	10.94641971	12.86767026	1.672416568	high
GSM2236067	1.397260274	1	3.135340322	10.42810224	2.872261826	4.761840162	6.411050499	18.04924802	9.633452388	3.980009698	high
GSM2235880	1.397260274	1	15.39366976	6.892674065	2.968571108	3.5628744	5.951843905	10.79922833	8.40922218	1.112756628	high
GSM2235773	1.397260274	1	15.97587696	11.51252096	2.748313336	2.278568142	7.701734022	15.82162673	9.587401709	2.173829486	high
GSM2236017	1.397260274	1	10.50032712	9.353112862	1.770926581	3.888340087	6.833714765	13.57985944	11.17859382	1.455699904	high
GSM2235767	1.479452055	1	7.861486423	7.156686215	1.768768919	5.029555023	4.763012113	4.535051811	7.020245573	1.865747352	high
GSM2235702	1.479452055	1	7.059796576	9.354505573	3.977085735	4.605508712	9.173128597	9.344128078	5.58806626	2.075008136	high
GSM2235970	1.479452055	1	21.19185701	6.584956677	2.113975708	4.769276278	7.069357872	5.653959103	8.199416314	0.43670272	low
GSM2235711	1.561643836	1	12.89521183	8.853050637	2.584080425	2.590836684	6.965923534	6.215161288	10.45514352	1.205889668	high
GSM2235883	1.561643836	1	18.41616966	8.385466687	3.550073128	4.931772699	6.93664684	4.27745489	7.156465021	0.867889989	low
GSM2235935	1.561643836	1	11.94626758	6.623108878	1.499206546	5.336297343	7.618789312	6.408860751	8.682172667	0.622848587	low
GSM2236016	1.643835616	1	13.68884726	9.294914313	27.93798378	5.186122351	7.443951241	20.5637862	8.089871668	5.379802058	high
GSM2235776	1.643835616	1	16.21914881	10.77856454	3.64914043	4.908078948	7.202108823	17.41041981	8.517674274	1.835716328	high
GSM2235760	1.643835616	1	13.80170761	10.4771535	2.845582594	2.848071834	6.015840409	6.421882688	8.121056924	2.43494953	high
GSM2236007	1.726027397	1	18.71983857	6.620244509	13.56678516	2.904193222	4.598475495	1.225026417	11.4552546	1.057229011	high
GSM2235904	1.726027397	1	22.2590006	8.58160856	2.271745227	2.719757184	6.750898231	12.83270958	10.41980768	0.764903622	low
GSM2235819	1.726027397	1	6.840558421	8.478607674	11.47840842	2.667590728	5.22333899	5.517023925	7.901234295	4.586973747	high
GSM2236073	1.808219178	1	18.71983857	9.77756539	3.863185342	2.530170538	6.881041661	19.85743746	7.720033315	2.167585148	high
GSM2235769	1.808219178	1	22.4812893	7.396882575	10.04357664	4.314125434	4.462096953	8.909901211	9.651823101	1.081484762	high
GSM2235964	1.808219178	1	16.96940531	8.121271878	3.997779551	4.005648479	6.936164183	-0.466188986	7.870321132	0.834971463	low
GSM2236053	1.808219178	1	12.48892048	13.97060612	1.972748531	3.858126765	5.50102869	16.74056506	7.50912699	6.913754939	high
GSM2235698	1.890410959	1	16.14311548	8.452589373	2.295137135	3.893807274	8.69393962	4.747491368	7.633571208	0.746446281	low
GSM2235778	1.890410959	1	10.25256995	9.309120271	2.634642128	3.166566802	7.385833953	9.677198661	9.775436063	1.602016735	high
GSM2235825	1.890410959	1	7.939224172	11.06878044	1.992026545	3.666865058	6.09495623	11.28870714	6.996431818	4.424222612	high
GSM2235808	1.890410959	1	18.96186155	10.61411747	3.035583152	3.473176353	7.520233443	7.051599841	11.36567151	0.876628689	low
GSM2235699	1.890410959	1	11.58778958	7.885107717	1.959038571	2.749332769	7.304254443	6.562244639	9.441144084	1.106234778	high
GSM2236006	1.97260274	1	17.24098907	2.875749574	2.859059535	4.158703913	4.960981559	7.179542744	4.653827331	0.720542567	low
GSM2235820	1.97260274	1	7.369088433	8.379293782	3.090412468	4.62374036	6.835905375	7.184754634	7.41489636	1.893517246	high
GSM2235787	2.054794521	1	14.76139952	10.0690973	2.868288001	5.778354753	8.862136037	11.57129166	6.809389479	1.170733252	high
GSM2235791	2.054794521	1	8.097814583	9.82073806	2.602038575	3.847702492	8.557312901	8.105229176	9.845359997	1.423588779	high
GSM2235798	2.054794521	1	16.13666379	9.530424006	1.846777513	2.42280698	7.430057421	1.155738189	8.97188759	1.056051173	high
GSM2236011	2.136986301	1	17.41547731	9.793683661	2.072531907	5.71657704	5.899561957	2.785955672	3.947068672	1.76834098	high
GSM2235813	2.136986301	1	21.96901328	9.658603427	2.229897456	3.674592155	6.770846734	1.650581631	9.428957517	0.710628725	low
GSM2236009	2.219178082	1	20.54733232	8.173637922	3.058919301	2.779873933	9.32893293	7.647121639	5.585205436	0.778137112	low
GSM2235963	2.219178082	1	21.67951137	9.251333171	1.991457398	0.32285579	4.469702977	7.687089794	10.5311761	1.572116639	high
GSM2235962	2.219178082	1	17.88604727	7.940486185	13.26928717	3.665134591	6.51201311	7.372211363	8.794490189	1.467055847	high
GSM2236008	2.465753425	1	10.39221601	5.925554095	1.521077943	6.522067824	4.847372204	7.855695935	-0.385832783	2.699979365	high
GSM2235753	2.547945205	1	11.65205268	8.438849441	2.934459273	2.571208719	6.773684772	0.673718898	9.290345796	1.261446096	high
GSM2235845	2.547945205	1	10.96848768	9.004791572	2.137540316	7.344543688	6.92917088	1.470250263	5.195302092	1.288807172	high
GSM2236090	2.547945205	1	12.46308473	7.782754755	2.429385937	3.45860547	9.660660885	7.521795814	9.817716773	0.606902601	low
GSM2235991	2.630136986	1	15.95085912	3.005026709	1.813928173	4.178887457	6.678973131	6.026343383	3.029232186	0.650038315	low
GSM2235940	2.712328767	1	11.51913281	6.461136714	1.931446973	5.347950791	7.413869818	0.019866589	7.614632155	0.629383097	low
GSM2236072	2.712328767	1	5.855347275	11.27315867	2.389251041	5.608403861	9.54338857	21.62438587	6.108685165	3.250044909	high
GSM2235966	2.712328767	0	13.25774616	7.064344061	0.440789185	3.820033168	5.891721855	4.443438663	6.443807775	1.224333668	high
GSM2236049	2.712328767	1	17.00188709	13.86771409	3.319952732	1.117937521	5.82815701	11.22596574	10.09907793	4.49629641	high
GSM2235807	2.712328767	1	17.20895964	10.90180896	1.822211135	4.506469259	8.197147498	12.62986669	11.15332146	0.905347105	low
GSM2235865	2.712328767	1	23.69845944	9.41005264	2.706792172	4.856178471	7.664591213	18.16421669	8.799806839	0.762669208	low
GSM2236088	2.794520548	1	15.83184273	9.899189343	3.176564007	6.394716414	8.624174166	2.283972745	15.84476648	0.275141926	low
GSM2235812	2.794520548	1	17.87859733	8.134779386	2.858340807	3.733446032	9.046746021	2.317298396	14.42032708	0.255817165	low
GSM2235899	2.794520548	1	16.54040428	7.613285788	7.07120357	1.682912862	6.096344507	9.023621058	7.932044615	1.782137886	high
GSM2235902	2.794520548	1	11.80781105	7.638044092	2.953713191	2.590435989	5.842125718	8.568317296	8.041019813	1.823786987	high
GSM2235978	2.794520548	0	18.27893507	5.69925969	1.655526091	7.434095737	6.454528763	5.630638293	8.52599361	0.338127097	low
GSM2235987	2.876712329	0	23.44968594	5.293063313	7.036511664	5.979512004	3.798198587	3.668890596	10.71036373	0.415890411	low
GSM2236076	2.876712329	0	21.57185086	10.73977112	2.038528111	3.456381462	8.019575293	26.32734883	7.458556321	1.772115319	high
GSM2235985	2.876712329	0	25.07886605	3.402894061	24.61309323	2.850496089	4.23627707	2.283972745	6.740146417	1.243084111	high
GSM2236046	2.876712329	1	17.87859733	7.382357352	2.222876044	3.964785729	9.090793701	18.3747331	8.058726938	0.681397083	low
GSM2235728	2.876712329	1	19.37389457	7.298766237	9.014658269	4.262140936	4.22212936	5.287572812	8.08316705	1.419599477	high
GSM2235986	2.876712329	0	18.42344639	5.501888439	2.437237775	5.231958511	7.738944507	3.602648022	10.7818544	0.248051125	low
GSM2235722	2.95890411	1	17.68083886	5.434180168	3.036991229	2.882373774	4.93000665	8.610287268	11.25579967	0.641445272	low
GSM2235981	2.95890411	0	16.38166703	4.979864768	1.902604768	3.224969246	6.266877462	6.406021	14.81201971	0.277761397	low
GSM2235937	3.04109589	0	20.18055148	6.208229841	2.455791206	3.83086282	4.562851485	7.385136804	10.12729256	0.655151151	low
GSM2235945	3.04109589	1	18.86358224	5.807962228	5.294755486	4.018073748	5.912953318	7.319649659	10.30605859	0.558703087	low
GSM2236040	3.04109589	0	9.912738404	7.620440007	2.51994576	9.095293144	5.34518004	4.078976467	12.12585584	0.545264338	low
GSM2236042	3.04109589	0	17.04923281	9.251333171	2.52401326	5.002439072	6.754249202	12.28539647	8.202735858	1.195634346	high
GSM2235789	3.04109589	1	15.54948908	7.656715301	3.101640566	4.732402341	7.247090291	12.79117804	10.42687882	0.724990982	low
GSM2235982	3.04109589	0	19.77622265	3.751488665	3.317179655	4.876251044	4.031544717	1.315616819	9.822484004	0.373085045	low
GSM2236057	3.04109589	1	15.57284623	7.259173772	2.253054089	3.902357908	6.66657065	10.1583896	7.192865453	1.090418087	high
GSM2236060	3.04109589	1	10.10777941	8.283157203	2.594243758	2.67914996	4.460839822	3.967370645	10.4870048	1.913483949	high
GSM2236094	3.04109589	1	15.84433677	10.16519927	2.575060764	5.515681815	8.404768654	4.375316808	10.22398089	0.67675338	low
GSM2236051	3.123287671	1	11.22652556	14.21760899	3.463130578	3.589690084	6.268600863	23.76764289	5.928836907	10.99698716	high
GSM2236010	3.123287671	1	24.98909013	6.321375114	2.712778447	4.738840493	6.160649966	8.684700057	7.052940253	0.496811381	low
GSM2236077	3.123287671	0	13.04490222	10.02002858	1.805741994	2.588010512	7.740144798	21.3030902	9.873467149	2.004719012	high
GSM2235983	3.123287671	0	18.73418039	5.82699236	2.015556292	6.136603207	5.55853449	-4.131988787	9.796843297	0.313599587	low
GSM2236075	3.205479452	1	15.36254159	12.13215719	2.152501833	4.810907624	6.558458867	19.66167359	4.827370295	4.433145907	high
GSM2235749	3.205479452	1	26.05519777	8.743788826	4.11113726	6.316229741	5.532780504	5.230875611	10.33416211	0.453945744	low
GSM2235831	3.205479452	1	4.219274064	11.75448945	3.340224835	4.656346727	6.074390311	18.00064385	12.61938006	3.700963057	high
GSM2236025	3.205479452	1	14.95159824	10.79052668	3.112822295	3.276382022	6.577929785	10.77593242	3.425050918	4.107713002	high
GSM2235697	3.205479452	1	21.86007819	6.239344462	1.690554651	6.393024728	8.074315564	4.557580751	10.70505437	0.187749681	low
GSM2235762	3.205479452	1	14.34739098	5.361904906	1.591802068	4.834883848	9.759267467	7.495250101	12.53167552	0.194066473	low
GSM2236038	3.287671233	0	16.40746275	6.309966473	1.893855383	4.052183136	6.536809268	7.400498357	9.019568628	0.634994063	low
GSM2236043	3.287671233	0	16.63287567	4.471580892	2.604252891	2.981856594	5.987469558	8.334042826	11.12934792	0.455009279	low
GSM2235848	3.287671233	1	-1.997890113	10.49493646	2.632600096	2.307658664	6.589148906	5.995432201	7.256316396	6.923853245	high
GSM2235757	3.287671233	1	21.66219506	7.640820181	15.87445891	4.6792139	4.283594527	5.682278751	11.91209758	1.08846288	high
GSM2236036	3.369863014	0	19.38968693	6.059332396	2.941787511	3.231669701	5.212108267	7.687089794	6.390315008	1.02873356	high
GSM2235941	3.369863014	0	16.66538659	5.345649552	3.503889094	5.322285089	6.466048447	5.764919975	13.82392442	0.2613062	low
GSM2236041	3.369863014	0	18.20084508	7.118573691	3.284812844	5.380914124	4.647890891	15.36158172	9.587401709	0.992832134	low
GSM2235933	3.369863014	0	8.817392819	5.818917409	2.208073655	5.683300131	5.157624701	4.679160967	5.790352949	1.38042636	high
GSM2236037	3.369863014	0	14.78495615	5.602197023	2.434176662	6.063869688	6.982494784	10.93790913	9.135314666	0.491875604	low
GSM2235979	3.452054795	0	16.30618634	4.658309898	2.565726955	3.964379878	4.834210285	7.928867102	9.241497009	0.657518215	low
GSM2235942	3.452054795	0	17.60520565	5.971738251	2.689574055	5.477175069	4.955436319	9.414174094	12.65383899	0.442122317	low
GSM2235936	3.452054795	0	15.77597119	6.973564762	2.597437734	4.384046683	9.629611664	6.97937027	9.374444903	0.396142435	low
GSM2236068	3.452054795	1	-3.122647496	10.6607402	2.240192322	5.513602709	5.804442759	12.3968662	7.899562744	6.508259186	high
GSM2236039	3.452054795	0	24.26449896	7.684750074	2.914888901	3.265946072	7.245898016	11.49342136	13.90324218	0.316198394	low
GSM2235827	3.534246575	1	5.311634135	9.225328288	3.663619582	2.771947865	6.745061661	9.440877029	6.086241326	4.140561843	high
GSM2235703	3.534246575	1	9.401782493	8.673178621	1.825352571	4.673867737	7.729986905	6.13728518	10.18021277	0.973897815	low
GSM2235796	3.616438356	1	7.5529323	8.671545831	2.253064009	4.285620134	5.941496429	7.105969619	7.878315968	2.214276773	high
GSM2235939	3.698630137	0	11.50413819	7.152377351	1.379964005	2.257140348	6.371711501	5.448182031	5.853529382	1.771220249	high
GSM2235737	3.698630137	1	16.28120079	8.217313325	2.866985258	3.305097796	5.744297788	6.65307279	8.225685018	1.328854628	high
GSM2235714	3.780821918	1	13.6778854	8.726913446	2.003904673	3.520392622	9.502792001	8.382930261	8.947758351	0.768211199	low
GSM2236004	3.780821918	1	20.62937801	8.642476155	2.776588348	2.694280706	4.546108771	8.725293018	5.460213319	2.16544206	high
GSM2235934	3.863013699	0	15.20837322	8.145727016	3.139660034	3.68858803	7.705388487	0.946868044	10.77816243	0.593675714	low
GSM2235852	3.945205479	1	6.873580143	10.25063688	4.434113177	2.396698447	7.534888848	1.592250704	7.307263643	2.999438914	high
GSM2235730	4.02739726	1	12.28450333	5.956589656	4.271899158	5.481437916	4.974914844	13.22384353	11.46792945	0.845909237	low
GSM2236047	4.02739726	1	16.85994199	14.2765566	3.735413471	5.629735939	7.739001779	13.55347344	6.335923055	3.389472407	high
GSM2235779	4.02739726	1	15.88866056	5.823133411	2.481203843	5.533526812	10.29393193	11.22596574	9.401947542	0.268356069	low
GSM2235744	4.02739726	1	17.03582832	7.601547209	1.543843122	3.149063333	6.625288169	5.782938583	9.130109507	0.799675615	low
GSM2235886	4.191780822	1	21.86988064	9.716317633	10.54090711	2.681390695	6.444407944	16.25036008	9.089264381	1.974284547	high
GSM2236021	4.191780822	1	5.823717966	10.44763574	1.751861183	4.169673716	7.473543291	14.80509653	8.762200385	2.86353737	high
GSM2236013	4.356164384	1	15.0505407	8.930997326	1.630590304	7.260747934	8.215302456	17.45317711	11.15141201	0.570176624	low
GSM2235817	4.520547945	1	13.29532891	5.864583358	4.356002175	3.94749882	7.2320125	5.212591563	9.735248153	0.613160974	low
GSM2235976	4.520547945	0	18.10252417	4.289281259	3.43211109	6.593994592	5.82488483	1.509022841	10.28812524	0.255432296	low
GSM2235972	4.684931507	0	19.35883714	7.072065753	1.519853861	3.417138791	4.07867191	6.671336223	6.499659134	1.362922337	high
GSM2235901	4.767123288	1	22.96920175	7.508419436	3.486517945	1.948088563	8.250703726	14.15075004	12.76180994	0.4075344	low
GSM2235968	4.849315068	0	10.49576938	8.320489583	2.448819643	3.065752171	6.954901721	7.229274524	7.466813487	1.75011949	high
GSM2235932	4.849315068	0	24.8654426	5.501888439	1.882333501	3.009395286	4.066099249	-1.457582	9.954782728	0.403729701	low
GSM2235772	4.931506849	1	13.60838211	12.63421497	0.714392522	1.661556046	9.58496815	16.04677895	10.48866614	1.94982819	high
GSM2235929	4.931506849	1	14.68676493	10.39403985	1.684841484	2.886457431	7.88456172	13.48225245	7.476097445	1.961706857	high
GSM2235975	5.01369863	0	26.00916954	5.449013896	1.556414432	1.82508716	4.064507875	2.670506581	7.286336577	0.649706874	low
GSM2235973	5.095890411	0	19.35883714	5.723792137	2.902870083	2.257140348	7.91553161	2.639756605	3.656810719	0.792421666	low
GSM2235965	5.178082192	1	26.69035064	6.056436254	9.484394449	4.774771079	3.331353253	11.64113804	5.43800608	1.296457761	high
GSM2235971	5.178082192	0	15.25155627	6.502512179	1.974678755	2.165321294	5.389462585	3.9873655	4.757706535	1.688371129	high
GSM2235969	5.260273973	0	24.60454124	5.856605059	1.886760816	4.252170704	5.901153076	-0.899195096	8.90543757	0.308802034	low
GSM2236026	5.260273973	1	3.704036377	7.214629496	2.517761783	5.160019715	7.45363157	16.83681665	1.130133	4.257077952	high
GSM2235888	5.589041096	1	14.94078175	8.131778388	1.468826689	0.513806469	6.117457691	5.788032281	8.709148398	1.605268167	high
GSM2235988	5.753424658	0	20.86513101	6.744181221	1.149799504	7.052789297	5.658846878	5.775298666	9.998523968	0.351092322	low
GSM2235930	6.082191781	1	18.8351215	9.033670225	1.321399042	2.143605373	7.383052492	10.77593242	7.535114388	1.263853303	high
GSM2235783	6.164383562	1	10.64856551	7.329918944	1.571374662	3.847232417	4.80798288	3.587968992	7.335709145	1.720785209	high
GSM2236064	6.328767123	1	21.0385635	4.806768436	5.231096994	5.856615812	3.689769921	11.40125038	9.810510099	0.574392478	low
GSM2236054	6.493150685	1	14.3811049	9.504682897	2.087376267	4.40379044	6.17542959	8.221388462	5.58056274	2.145347019	high
GSM2235887	6.493150685	1	15.60419151	11.18063952	3.207044212	2.123414388	3.545437569	19.94328285	9.064042777	5.630882907	high
GSM2235824	6.493150685	1	9.940034361	9.20039457	2.492099077	2.898134805	7.457328351	10.21682348	6.270657711	2.502069077	high
GSM2235862	6.98630137	1	12.19925416	8.809860499	2.025844628	7.946140484	6.954073201	12.19457792	9.400235078	0.849781481	low
GSM2235755	7.150684932	1	7.606751254	7.060868296	3.110617838	2.343117755	6.901889899	8.006445032	8.104528458	1.770254503	high
GSM2235793	7.150684932	1	7.797188707	10.81547675	3.611412273	3.553927565	6.931668592	13.2490345	8.655873057	3.432985249	high
GSM2235938	7.561643836	0	19.99460452	3.818472125	2.57247508	4.175256547	5.836900088	9.537222583	11.59484092	0.281213419	low
GSM2235846	7.561643836	1	7.059796576	11.45782994	2.888812332	8.307512354	7.304343351	11.21436883	9.996868779	1.666335998	high
GSM2236019	7.561643836	1	11.31975457	9.963704663	1.636004372	6.088188551	3.776529235	10.49141436	10.90557414	1.999916163	high
GSM2235840	7.561643836	1	13.59175928	9.290058507	13.0620546	6.27244068	4.532611448	15.29550654	11.39538327	2.370436902	high
GSM2235792	7.561643836	1	10.19290038	7.941988917	3.695590604	3.75134174	9.082269207	10.16949678	12.67478737	0.628912263	low
GSM2235851	7.643835616	1	3.606534855	8.284727485	1.845815037	2.926239042	8.355565359	8.501550928	12.18897752	1.200507578	high
GSM2235889	7.643835616	1	13.48834686	11.69805852	2.501258162	4.190795756	9.563172342	2.190209611	8.544362578	1.149292628	high
GSM2235999	7.808219178	1	17.76790949	7.34312437	2.35975686	2.406659968	6.092008405	13.49710564	8.922356919	1.149319543	high
GSM2236028	7.808219178	1	8.458092757	9.602608624	2.154685255	5.497658771	8.582241898	28.73273857	10.41080403	1.725941368	high
GSM2235830	8.054794521	0	7.686019281	12.50098022	4.000622105	5.298764068	10.61403986	22.56225167	9.366247072	2.335089292	high
GSM2235751	8.301369863	0	16.28745201	7.479534846	3.318771979	3.003788101	4.970615208	-13.52389143	12.62120497	0.485461065	low
GSM2236050	8.301369863	0	8.969813482	18.7813574	3.094492388	4.189788772	6.878188877	26.79156676	9.458344509	17.80985326	high
GSM2235806	8.301369863	1	14.14917057	10.81547675	6.701640645	7.524649532	8.293536187	11.50745098	9.653547381	1.077613262	high
GSM2235839	8.301369863	1	11.65205268	10.34628518	3.223319746	6.258338262	8.143757808	9.214341751	8.765549329	1.226690692	high
GSM2236048	8.383561644	0	14.23905937	11.74910288	4.320314229	5.508567682	6.664649322	19.03202403	8.54767718	2.775648419	high
GSM2235844	8.383561644	0	8.978298431	9.91232805	2.476321829	5.668359769	7.276345679	-10.6476701	9.422308272	0.886030078	low
GSM2235784	8.465753425	1	19.36630116	6.029155345	3.675908655	2.752944184	5.595131725	3.498150875	13.03879249	0.421183446	low
GSM2236024	8.465753425	0	10.68601462	9.528861527	2.754005446	5.587182296	5.767957578	1.430672905	9.348999877	1.395842632	high
GSM2235716	8.547945205	1	10.95426714	9.857258182	2.003283626	6.034592823	9.030768003	9.641500928	8.097980899	1.049442443	high
GSM2236022	8.547945205	0	6.88997411	9.351492937	1.878461149	2.763475481	11.82014227	15.2729705	10.01955617	0.994416414	low
GSM2236014	8.630136986	1	13.0604459	9.204964155	3.086065516	4.507437512	10.16115358	26.46997995	10.36988186	0.98907127	low
GSM2235802	8.712328767	0	18.97671722	10.2903263	3.118872124	4.702292903	7.245656081	11.68854672	12.85117214	0.709586272	low
GSM2235745	8.712328767	0	11.15914975	9.782421782	3.009742452	4.237671571	6.145732675	9.107488522	5.733080965	2.992201284	high
GSM2235828	8.794520548	0	12.15545495	13.64244666	3.042373241	4.640266223	10.11511313	14.98090251	8.59500301	2.235251308	high
GSM2235803	8.794520548	0	11.39320094	10.88400899	2.110996069	4.35869195	7.309726124	-5.188638542	9.560475331	1.195718134	high
GSM2235709	8.876712329	0	20.16405887	8.980230097	2.189807318	7.014901633	3.789223558	9.820972712	9.651823101	0.985822279	low
GSM2235712	8.876712329	0	24.35879125	11.07706244	3.633090018	2.48194922	6.80037242	5.432508078	6.574166718	1.538352783	high
GSM2235696	8.876712329	0	14.30716775	7.604374172	2.183597569	4.893424973	7.607522482	0.041320113	11.87975074	0.4072844	low
GSM2235786	8.876712329	0	10.80236278	9.498425019	2.816849197	4.720812816	5.635929303	13.05397791	3.983173753	4.083076973	high
GSM2235701	8.876712329	0	14.88829322	8.503579906	2.185169531	2.600182337	11.29564139	7.808026466	12.7678348	0.341759747	low
GSM2236023	8.876712329	0	17.39561149	6.840284722	0.921496732	3.879012915	6.000466352	11.87583289	15.11864879	0.386651168	low
GSM2235829	8.95890411	0	5.051295425	11.29533063	3.794972997	5.02028146	5.495298077	5.911357148	12.71378017	2.505518188	high
GSM2235763	8.95890411	1	19.02930613	6.025135467	1.028981296	5.611189136	5.465926895	7.47644951	8.300205041	0.540146914	low
GSM2236020	8.95890411	0	11.8491367	7.701885977	3.209765452	8.110790801	7.227274215	12.25272825	12.05015711	0.50295327	low
GSM2235708	8.95890411	0	16.08707072	10.15577342	2.476137675	3.200973505	5.512074847	9.858347065	7.952823864	2.290995776	high
GSM2235704	8.95890411	0	5.687202963	6.888207009	1.464340654	4.727437198	7.583946346	2.136961502	8.344630036	0.97986572	low
GSM2235855	9.04109589	0	6.155003923	9.18934108	1.692575715	6.214409146	7.221218808	4.790173439	9.51403595	1.253879694	high
GSM2236015	9.04109589	0	10.41589845	8.092273506	0.897030723	6.773833401	5.231862935	8.530820702	8.770750091	1.221493024	high
GSM2235853	9.123287671	0	12.57176807	8.352647308	3.847444093	2.418168695	7.289845615	5.715752272	10.45143294	1.124626766	high
GSM2235847	9.123287671	0	8.309682294	7.55595385	4.675846356	4.744167262	8.303154902	2.892213874	10.20295312	0.782720331	low
GSM2235854	9.123287671	0	9.468940327	11.86240604	3.083595608	4.845773628	7.736424519	0.079847201	8.111142577	2.038464306	high
GSM2235746	9.123287671	0	6.073128936	7.743279048	2.949637609	1.381937214	5.923620405	-0.338388123	10.82170381	1.723057955	high
GSM2235822	9.205479452	0	18.17258259	9.80170118	6.513899283	5.716752412	6.261082505	12.69598877	12.36769495	0.923174888	low
GSM2235821	9.205479452	0	17.86423945	7.743279048	2.06229854	4.846548944	6.155604107	12.0167321	11.06196762	0.665932292	low
GSM2235815	9.287671233	0	8.344559108	8.572449591	2.549927604	5.071757693	4.851104838	14.94551933	12.59980681	1.63549056	high
GSM2235814	9.287671233	0	11.91723793	8.14085864	2.618260276	5.966306662	7.265616664	2.85968184	12.77170414	0.487003595	low
GSM2235837	9.287671233	0	1.58784302	13.88151106	3.845460789	6.207671048	6.792155412	16.38950247	6.886699756	9.341780509	high
GSM2235801	9.287671233	0	14.31259153	7.127247052	2.245796439	3.237421831	6.068018973	9.07233629	8.470822472	1.162835443	high
GSM2235785	9.369863014	0	13.75357022	8.252149824	2.364959937	2.389141538	7.567509486	1.277154467	10.66688422	0.786715018	low
GSM2236071	9.369863014	0	8.197038866	11.50881269	1.602817769	4.561913064	8.147228764	2.999597267	12.21141541	1.218665252	high
GSM2235705	9.369863014	0	3.185672421	8.915339226	3.00798038	4.992748644	7.42824716	6.463624672	7.737699655	2.203566339	high
GSM2235804	9.369863014	0	9.11191038	11.48688763	2.136797318	5.501422786	9.529446686	12.71670994	8.181418672	1.700341925	high
GSM2235800	9.369863014	0	8.616817416	8.229425443	1.085249696	1.940558002	7.14815041	4.478793098	6.959460061	1.981824535	high
GSM2236069	9.452054795	0	14.03563622	8.709934672	3.054165645	7.075723342	10.7051303	9.39986189	7.184958646	0.518383833	low
GSM2235797	9.452054795	0	15.86288828	6.2747911	2.787501018	3.710056589	4.774324933	4.185559422	9.422308272	0.863652918	low
GSM2235781	9.452054795	0	16.19307166	8.952488233	3.490937441	3.937404631	7.400735224	9.906427222	10.03207464	0.946677985	low
GSM2235777	9.452054795	1	19.56321243	11.93415462	2.626261469	3.96310428	6.087404554	17.10087265	11.85874113	1.625555416	high
GSM2236052	9.534246575	0	14.68676493	12.26514152	1.712325749	6.074844748	6.531234617	18.85924568	11.15141201	1.838929881	high
GSM2236018	9.534246575	0	8.616817416	11.10983611	1.973541774	4.666233246	8.386933891	21.16514098	9.285561528	2.434653226	high
GSM2235707	9.534246575	0	13.5302268	8.116841726	2.585433282	4.232447417	6.943098902	10.58573743	12.92794634	0.69068373	low
GSM2235713	9.534246575	1	5.93009666	10.18452577	2.097603131	4.787287864	7.697810918	9.446136202	6.65823651	2.726479131	high
GSM2235850	9.534246575	0	5.544857093	8.890806484	3.368930963	4.323292801	6.484699739	4.225977064	9.705361755	1.849539999	high
GSM2235788	9.616438356	0	19.96549839	7.546717713	2.74530737	6.85482869	9.195483673	6.910525025	12.69420966	0.184367789	low
GSM2235700	9.616438356	0	13.97401098	5.423477708	1.941108439	2.690227704	6.90559502	3.152070734	9.391267519	0.587297519	low
GSM2235732	9.698630137	0	17.23463022	7.705022835	3.3909816	3.951691079	6.390052457	-0.392928045	11.20618624	0.551085568	low
GSM2235731	9.698630137	0	24.18020872	6.595184555	1.62728393	4.689913963	3.642592871	2.75009469	10.38758458	0.483465404	low
GSM2235715	9.698630137	0	14.21042826	9.905708245	2.167518485	1.285234275	8.058353596	5.479291345	12.41705676	0.986753107	low
GSM2235727	9.698630137	0	11.41817214	2.371540235	3.035465802	2.815310755	6.07131215	4.626932256	10.04237444	0.44554223	low
GSM2235723	9.698630137	0	22.88398917	9.98443212	3.261933378	3.187166476	6.604626601	11.81287991	5.652312458	1.693763306	high
GSM2235718	9.780821918	0	16.54712164	5.422081618	1.625690324	5.036615578	7.784876065	1.869206677	7.712226578	0.370809205	low
GSM2236065	9.780821918	0	11.40863023	10.13649462	2.399125852	5.579275691	6.79493666	15.23263656	8.848701384	1.870069219	high
GSM2235720	9.780821918	0	23.60867594	6.05502268	10.71835274	4.845773628	6.123484918	3.66428112	12.49050989	0.340192696	low
GSM2235721	9.780821918	0	18.27893507	7.059451299	3.395818116	3.265400569	6.257313969	-8.613800017	8.631439727	0.55433134	low
GSM2235790	9.780821918	0	15.57284623	10.84840514	2.524371696	6.139082554	7.401130806	7.676597266	7.786555296	1.284451143	high
GSM2235775	9.863013699	0	20.09296564	11.17343495	3.432792533	1.734239618	6.753076538	11.16274883	9.158991974	1.920694048	high
GSM2236033	9.863013699	0	19.50988969	6.271859618	7.283006091	6.390140161	9.118081175	8.668849937	7.048124702	0.406431848	low
GSM2235906	9.863013699	1	21.33772462	8.992611142	4.629836359	4.00629283	5.964166197	11.049805	12.90686931	0.688944371	low
GSM2235695	9.945205479	0	14.93505538	9.658603427	1.585154322	5.080427455	7.2623104	-9.455396553	10.22398089	0.559653033	low
GSM2235795	9.945205479	0	11.42334728	9.304347282	7.610640841	3.36730582	8.44218984	6.660946724	8.912032881	1.53972314	high
GSM2235794	9.945205479	0	11.04604904	10.2115808	2.942183015	3.74308945	7.17250574	13.40982077	9.089264381	2.144593378	high
GSM2236034	10.02739726	0	14.35882976	9.852818438	5.120980814	4.724683078	10.32253446	12.64722624	9.379341638	0.836584731	low
GSM2235998	10.02739726	0	19.35883714	7.962722775	2.394882931	1.437780706	5.651584528	20.59264438	9.434409122	1.629346334	high
GSM2236000	10.02739726	0	26.29103321	8.233931849	4.831810906	4.031377231	8.531900911	-6.367433499	4.444769086	0.468119632	low
GSM2235725	10.02739726	0	17.48204829	5.396335336	2.009583868	3.360536643	7.243657206	13.39793797	9.203982537	0.546102234	low
GSM2235908	10.10958904	0	16.63287567	7.446614931	3.131161052	3.073309633	8.500953651	12.45251558	7.370491153	0.898975517	low
GSM2235994	10.10958904	0	0.353285062	7.977318664	3.175822089	6.174834528	5.976818442	8.711529447	2.365462569	5.098910171	high
GSM2235907	10.10958904	0	30.14535193	8.518873004	1.342318978	4.784937303	6.061897598	21.12741305	10.70692862	0.468870018	low
GSM2236091	10.10958904	1	12.92842204	9.342061454	2.316080978	5.07943209	9.716033976	11.2316971	12.12021155	0.540607169	low
GSM2236027	10.19178082	0	16.85362497	6.267383983	2.276940107	7.935087578	3.930120221	11.73183493	4.44909059	1.234139832	high
GSM2236070	10.19178082	0	11.70166251	9.337379024	3.649745177	7.302518453	8.670980387	6.447556263	11.22248971	0.566455292	low
GSM2235885	10.19178082	0	20.97179844	8.461596925	4.412146103	5.389753223	6.081134647	15.54448615	6.680000268	1.239754706	high
GSM2236001	10.19178082	0	17.40882492	9.3122909	2.15593294	3.381190729	5.195820309	10.73585974	6.625701352	2.195644176	high
GSM2235881	10.2739726	0	15.23930244	7.463669124	1.640987202	5.324885957	5.715796854	7.275397728	10.32019544	0.720778499	low
GSM2235878	10.2739726	0	19.90135912	9.047928325	8.469803912	3.704042393	5.148874836	6.348193793	14.40506898	0.814287701	low
GSM2235867	10.2739726	0	14.36453495	5.602197023	2.144634391	3.953871054	5.168804765	9.884382447	9.870134484	0.804539198	low
GSM2235944	10.35616438	0	15.06199507	7.863021921	2.773763493	2.233122435	3.996165297	1.762407889	2.906599075	3.501813992	high
GSM2235884	10.35616438	0	11.15423549	8.170545143	1.968209103	4.549846133	5.437097324	4.792713871	3.004220972	2.833268469	high
GSM2235993	10.35616438	0	18.79262164	7.496907949	1.654121936	4.92793226	5.212073343	3.947391353	7.845640799	0.822694453	low
GSM2236003	10.35616438	0	4.934074215	6.253285166	2.181149192	4.531757668	5.973248309	8.766874576	4.970561025	2.329087352	high
GSM2235900	10.43835616	0	15.2635521	6.286243035	2.519760833	3.516666206	7.067244343	9.112953057	9.580648105	0.66170233	low
GSM2235943	10.43835616	0	19.89317815	9.828775024	2.300197636	5.788028376	6.903301245	6.65307279	11.5632734	0.561820584	low
GSM2235741	10.43835616	0	19.23700892	10.74921874	2.849568928	4.060387488	7.529107552	9.644088743	6.478219136	1.57009363	high
GSM2236066	10.43835616	0	13.36539123	6.074622314	4.50962046	8.402723276	4.27798026	12.80669846	5.637084172	1.301909138	high
GSM2236056	10.52054795	0	13.61360764	6.865752221	2.209400792	3.848166991	5.542809918	5.307782251	12.28820361	0.67626522	low
GSM2235992	10.52054795	0	19.93376456	7.499796232	2.13911314	4.221627227	7.500139508	4.406571139	9.544863978	0.458771575	low
GSM2236084	10.52054795	0	16.97606456	8.331996664	2.962479592	0.61904366	6.594540489	-0.10494558	10.53842095	0.974947626	low
GSM2235997	10.52054795	0	25.02250683	6.807083434	2.551299705	3.048139085	4.567881212	5.435110249	12.27322409	0.438335321	low
GSM2235950	10.52054795	0	1.985396251	9.299854667	4.191322813	3.395215118	4.768288707	7.714023468	4.344244006	8.407547107	high
GSM2235866	10.60273973	0	17.52439814	8.062768695	2.189539366	3.671982187	5.528464125	14.28624248	9.954782728	1.145818354	high
GSM2236062	10.60273973	0	15.9136506	6.590899623	3.988403639	2.698569048	6.15377626	6.588888557	12.04815903	0.657813991	low
GSM2236061	10.60273973	0	12.73127107	8.663926604	1.991149875	4.238509988	6.711588092	8.011837767	8.873190428	1.244859328	high
GSM2235947	10.60273973	0	26.43790642	7.335698798	3.420098943	5.818122935	6.287188101	6.621944868	12.11621965	0.252129845	low
GSM2236002	10.60273973	0	21.61622937	8.314504791	1.628400885	4.253723971	7.861692037	9.574980791	11.79091324	0.384881238	low
GSM2235903	10.76712329	0	22.13133935	8.605868753	3.045015157	3.653779135	6.477809195	13.65089406	10.49040166	0.765590693	low
GSM2235946	10.76712329	0	29.91106235	7.114457217	3.702316713	2.10005235	6.588334259	0.07144893	3.962364456	0.649742055	low
GSM2236082	10.76712329	0	18.51729579	7.66568563	2.248511257	2.116315028	6.815355403	10.82503643	11.16029518	0.747301794	low
GSM2236063	10.76712329	0	22.52925793	7.671300864	3.937320554	2.664826284	6.037448372	4.957565998	12.0946651	0.519919872	low
GSM2235928	10.84931507	0	24.94235587	9.865059295	1.417180711	5.219698786	5.031766721	23.12126988	8.699091327	1.312450974	high
GSM2235948	10.84931507	0	7.50218074	10.08340801	2.775119652	1.000173582	6.276853723	9.688729679	3.730208753	7.374271435	high
GSM2235931	10.84931507	0	23.22732419	9.432369646	1.67500295	4.960042088	7.650492527	11.2633402	9.126608717	0.595184693	low
GSM2235949	10.84931507	0	18.3727779	6.915856874	4.829043422	3.065752171	6.566323333	-2.578960895	11.59309819	0.456566758	low
GSM2236055	10.93150685	0	18.09567591	7.864452814	3.021106394	4.323292801	5.064549291	8.369066613	5.754225641	1.575629065	high
GSM2235863	10.93150685	0	7.245130698	7.911746043	3.929487974	2.215887897	6.244570202	7.613894232	6.412012011	3.092730492	high
GSM2236031	11.01369863	0	12.04419021	10.00704073	1.494954745	2.431613826	8.357516748	13.99441987	5.797836262	2.556264984	high
GSM2236032	11.01369863	0	22.54767663	5.93094498	2.428046638	3.927428498	8.31310254	12.56159518	12.34778954	0.229685397	low
GSM2235925	11.01369863	0	23.12256299	9.652256932	2.269987669	2.485149366	5.441005415	5.228243811	3.523860706	2.188184795	high
GSM2235761	11.01369863	0	17.42222547	8.266992804	3.041911782	3.546608797	5.115739605	6.031749536	7.275288133	1.515801987	high
GSM2235924	11.09589041	0	16.7174116	8.395906928	1.737249414	1.84950172	5.986015436	18.15055935	9.75978997	1.635393693	high
GSM2235956	11.09589041	1	18.35802073	6.882451015	2.531161774	4.659408698	8.278879731	17.81930606	10.24623271	0.493855272	low
GSM2236058	11.17808219	0	14.90556891	7.046281456	2.191171926	3.34241477	6.202451263	10.70719804	8.78608135	1.064946864	high
GSM2236059	11.26027397	0	14.83100175	8.580161069	5.757756383	2.826263427	6.65923044	7.443143864	8.254409079	1.627639356	high
GSM2236030	11.34246575	0	17.26086904	7.297358437	1.848688378	4.392751604	7.374895483	16.39617239	11.76295257	0.545632153	low
GSM2235754	11.34246575	0	12.20172853	8.052137144	3.38284036	8.242879636	8.678949161	0.590699236	12.48676621	0.276510152	low
GSM2235922	11.34246575	0	22.37767058	6.678065563	2.968689278	7.760607043	5.388727144	7.663274022	9.995042717	0.348645785	low
GSM2236029	11.34246575	0	23.35898614	6.811612518	2.378644806	4.832749403	4.786317178	4.817622811	8.32001605	0.591107724	low
GSM2235765	11.34246575	0	12.34624996	9.359131066	2.421979305	2.056715075	7.811864436	5.952328921	3.470512468	2.855901536	high
GSM2235921	11.42465753	0	22.60322404	12.53054218	1.644535474	0.64364185	4.394112961	7.333167426	10.26674388	2.750389842	high
GSM2235910	11.42465753	0	22.13133935	6.446715399	3.132823733	3.779492359	6.555700465	13.05985303	8.016209219	0.649890187	low
GSM2235756	11.50684932	0	20.21179064	8.551067042	3.299525073	4.418113266	7.800832716	11.16584483	9.045424833	0.685457985	low
GSM2235926	11.50684932	0	19.03656337	8.500366204	2.383871916	4.484423381	7.733586872	12.359201	9.317906789	0.702960174	low
GSM2235961	11.5890411	0	14.2956337	10.03991047	3.134490653	1.136205101	6.63545264	12.06589861	6.44843356	3.420089775	high
GSM2236044	11.5890411	0	20.64557607	5.343118905	7.888818359	3.789132739	6.463403377	19.77748552	5.330398146	1.210668936	high
GSM2236079	11.5890411	0	21.34672435	10.04341139	1.445994311	6.594788846	6.316195392	6.299491854	8.566498462	0.737242746	low
GSM2236078	11.67123288	0	17.59790914	10.87719697	2.137244128	6.742260117	7.724216025	20.41433637	13.86745349	0.661385038	low
GSM2235960	11.67123288	0	15.89514465	4.594290797	3.868315369	4.782054307	4.789368298	6.845358145	13.14602921	0.393772335	low
GSM2235771	11.75342466	0	18.12472999	9.425870114	1.900756052	3.905999666	7.481449573	19.09520748	8.821343026	1.244776325	high
GSM2236074	11.75342466	0	22.11264388	9.838479495	2.981084357	4.183573988	5.831532632	19.41558672	9.326736148	1.378520064	high
GSM2235734	11.83561644	0	21.29473985	6.843260994	2.488745656	4.902523854	7.020892433	10.81388371	7.294139228	0.589897861	low
GSM2235959	11.83561644	0	21.81686883	9.672937525	18.48771602	5.181443987	2.173596974	14.31073969	13.92610937	2.500746385	high
GSM2235733	11.83561644	0	15.95732255	8.820706756	4.363032828	3.208222998	7.261361485	7.611345535	7.539806086	1.387787384	high
GSM2236089	11.83561644	0	12.37752367	9.23445517	1.940075089	6.461175074	8.556155159	6.976738436	11.34365932	0.554908759	low
GSM2235768	11.83561644	0	19.59360144	7.988047642	7.390345581	5.971600822	6.53149893	8.810165791	10.68149563	0.628884371	low
GSM2235735	11.91780822	0	16.06792284	6.449560702	7.656537988	5.768015385	7.679214959	6.882401528	8.302006617	0.616865932	low
GSM2235809	12	0	15.90748954	9.790491103	2.430379332	6.237753541	7.518441825	7.652358683	6.825268542	1.105206031	high
GSM2235957	12.16438356	0	18.61599173	7.56279964	2.167973877	3.610299954	6.312291686	12.19734832	9.882007631	0.804340735	low
GSM2235752	12.24657534	0	16.63938724	7.036021292	2.079571445	3.881175224	7.360646415	0.542406769	12.6804258	0.341221579	low
GSM2236086	12.24657534	0	14.03003595	8.983335022	5.300768223	5.347768733	8.898962043	3.202754439	10.67442681	0.586279161	low
GSM2235954	12.24657534	0	17.14937751	9.206674509	1.898292832	4.607846468	7.133588934	12.79410028	8.896809943	1.041922316	high
GSM2236092	12.24657534	0	14.66966189	8.728405905	3.101430179	5.494840805	8.53361032	2.627793911	12.41503899	0.406075037	low
GSM2235955	12.24657534	0	8.887287018	8.012053134	1.786013191	3.437019317	5.317782808	-3.730616237	9.66019918	1.31876086	high
GSM2236095	12.32876712	0	12.76299153	8.728405905	1.704306319	6.817605577	8.056349568	10.32195414	9.986462624	0.657046141	low
GSM2236093	12.4109589	0	10.61884002	9.158911828	2.636064143	6.04499566	6.985973	7.910082681	11.46611323	0.90097229	low
GSM2236085	12.49315068	0	15.54344334	8.168899165	4.899244007	6.23287565	8.485459649	12.22657038	10.82515201	0.541439197	low
GSM2235958	12.49315068	0	14.91165058	9.182877166	1.149988669	3.289785394	10.03669284	13.33024743	7.865323366	0.901314565	low
GSM2235738	12.57534247	0	22.8174639	7.744748358	2.219564998	4.422691567	6.241478076	2.585099971	6.7784312	0.659837844	low
GSM2236087	12.73972603	0	20.74122918	9.269918375	4.294497739	5.290602071	8.032638563	11.05820702	10.01955617	0.610515596	low
GSM2236045	13.23287671	0	15.53203268	4.348850516	2.517062098	3.919807963	7.801992186	14.50498684	9.517417713	0.431222746	low
